# Supplementary material for: Gene flow and species boundaries of the genus Salmonella
Source: mSystems. 2023 Jul 24;8(4):e00292-23. doi: 10.1128/msystems.00292-23 (PMC10470047; doi:10.1128/msystems.00292-23)
Supplement: Table S1 — Genomes analyzed and their designations by various classification schemes. [file msystems.00292-23-s0001.xlsx]

## Sheet: Supplementary Sheet 1
Supplementary Table S1. Genomes analyzed and their designations by various classification systems
1 Accessions in green typeface are included in figure 1.
2
3
4
5
6
Assembly Accession1	NCBI Taxonomy and Strain Designation2	Revised Species/Subspecies Designation3	>97% ANI Cluster Designation4	GTDB Database Designation5	reBGs (enterobase)6	reBGs POPCOGenT7
GCA_003994675.1	Salmonella enterica subsp. salamae serovar 42:r:-	Salmonella enterica subsp. salamae	Salmonella enterica subsp. salamae	Salmonella diarizonae
GCA_001048375.2	Salmonella enterica subsp. enterica serovar Typhi	Salmonella enterica subsp. enterica	Salmonella enterica subsp. enterica	Salmonella enterica
GCA_013161625.1	Salmonella enterica	Salmonella enterica subsp. salamae	Salmonella enterica subsp. salamae	Salmonella enterica
GCA_002211585.1	Salmonella enterica subsp. enterica serovar Macclesfield str. S-1643	Salmonella enterica subsp. enterica	Salmonella enterica subsp. enterica	Salmonella enterica
GCA_900478225.1	Salmonella enterica subsp. salamae	Salmonella enterica subsp. salamae	Salmonella enterica subsp. salamae	Salmonella enterica
GCA_015832325.1	Salmonella enterica	Salmonella enterica subsp. salamae	Salmonella enterica subsp. salamae	Salmonella diarizonae
GCA_001975515.1	Salmonella enterica subsp. enterica serovar Manchester str. ST278	Salmonella enterica subsp. enterica	Salmonella enterica subsp. enterica	Salmonella enterica
GCA_002211865.1	Salmonella enterica subsp. salamae serovar 55:k:z39 str. 1315K	Salmonella enterica subsp. novel C	Salmonella enterica subsp. novel C	Salmonella diarizonae
GCA_013138165.1	Salmonella enterica subsp. salamae serovar 6,8:a:z52	Salmonella enterica subsp. novel C	Salmonella enterica subsp. novel C	Salmonella diarizonae
GCA_013138305.1	Salmonella enterica subsp. salamae serovar 40:c:e,n,z15	Salmonella enterica subsp. novel C	Salmonella enterica subsp. novel C	Salmonella diarizonae
GCA_900635545.1	Salmonella enterica subsp. enterica serovar Sanjuan	Salmonella enterica subsp. enterica	Salmonella enterica subsp. enterica	Salmonella enterica
GCA_002163995.1	Salmonella enterica subsp. enterica	Salmonella enterica subsp. enterica	Salmonella enterica subsp. enterica	Salmonella enterica
GCA_001612515.1	Salmonella enterica subsp. enterica serovar Weltevreden str. 1655	Salmonella enterica subsp. enterica	Salmonella enterica subsp. enterica	Salmonella enterica
GCA_002900325.1	Salmonella enterica	Salmonella enterica subsp. enterica	Salmonella enterica subsp. enterica	Salmonella enterica
GCA_011302515.1	Salmonella enterica subsp. enterica serovar Adjame	Salmonella enterica subsp. enterica	Salmonella enterica subsp. enterica	Salmonella enterica
GCA_006051135.2	Salmonella enterica	Salmonella enterica subsp. indica	Salmonella enterica subsp. indica	Salmonella enterica
GCA_007019045.2	Salmonella enterica	Salmonella enterica subsp. indica	Salmonella enterica subsp. indica	Salmonella enterica
GCA_900478195.1	Salmonella enterica subsp. salamae serovar Greenside	Salmonella enterica subsp. salamae	Salmonella enterica subsp. salamae	Salmonella enterica
GCA_900477985.1	Salmonella enterica subsp. salamae	Salmonella enterica subsp. salamae	Salmonella enterica subsp. salamae	Salmonella enterica
GCA_006051055.2	Salmonella enterica	Salmonella enterica subsp. novel B	Salmonella enterica subsp. novel B	g__Salmonella;s__
GCA_013138225.1	Salmonella enterica subsp. salamae serovar 48:z81:z39	Salmonella enterica subsp. novel B	Salmonella enterica subsp. novel B	g__Salmonella;s__
GCA_013138375.1	Salmonella enterica subsp. salamae serovar 60:z10:z39	Salmonella enterica subsp. novel B	Salmonella enterica subsp. novel B	g__Salmonella;s__
GCA_013138105.1	Salmonella enterica	Salmonella enterica subsp. houtenae	Salmonella enterica subsp. houtenae + novel A	Salmonella houtenae
GCA_003325115.1	Salmonella enterica	Salmonella enterica subsp. houtenae	Salmonella enterica subsp. houtenae + novel A	Salmonella houtenae
GCA_009648815.1	Salmonella enterica subsp. houtenae str. CFSAN000552	Salmonella enterica subsp. houtenae	Salmonella enterica subsp. houtenae + novel A	Salmonella houtenae
GCA_003325315.1	Salmonella enterica	Salmonella enterica subsp. houtenae	Salmonella enterica subsp. houtenae + novel A	Salmonella houtenae
GCA_013138205.1	Salmonella enterica subsp. houtenae serovar 44:z4,z32:-	Salmonella enterica subsp. houtenae	Salmonella enterica subsp. houtenae + novel A	Salmonella houtenae
GCA_013161805.1	Salmonella enterica	Salmonella enterica subsp. houtenae	Salmonella enterica subsp. houtenae + novel A	Salmonella houtenae
GCA_016454305.1	Salmonella enterica subsp. houtenae serovar 43:z4	Salmonella enterica subsp. houtenae	Salmonella enterica subsp. houtenae + novel A	Salmonella houtenae
GCA_900478215.1	Salmonella enterica subsp. houtenae serovar Houten	Salmonella enterica subsp. houtenae	Salmonella enterica subsp. houtenae + novel A	Salmonella houtenae
GCA_900635725.1	Salmonella enterica subsp. houtenae	Salmonella enterica subsp. houtenae	Salmonella enterica subsp. houtenae + novel A	Salmonella houtenae
GCA_013162025.1	Salmonella enterica	Salmonella enterica subsp. novel A	Salmonella enterica subsp. houtenae + novel A	Salmonella houtenae
GCA_013348865.1	Salmonella enterica	Salmonella enterica subsp. novel A	Salmonella enterica subsp. houtenae + novel A	Salmonella houtenae
GCA_013162165.1	Salmonella enterica subsp. VII serovar 1,40:g,z51:--	Salmonella enterica subsp. VII	Salmonella enterica subsp. VII	Salmonella houtenae
GCA_000493295.2	Salmonella enterica subsp. enterica serovar Poona str. ATCC BAA-1673	Salmonella enterica subsp. enterica	Salmonella enterica subsp. enterica	Salmonella enterica
GCA_002504105.1	Salmonella enterica subsp. enterica	Salmonella enterica subsp. enterica	Salmonella enterica subsp. enterica	Salmonella enterica
GCA_000252995.1	Salmonella bongori NCTC 12419	Salmonella bongori	Salmonella bongori	Salmonella bongori
GCA_000439255.1	Salmonella bongori N268-08	Salmonella bongori	Salmonella bongori	Salmonella bongori
GCA_000709535.1	Salmonella bongori serovar 48:z41:-- str. RKS3044	Salmonella bongori	Salmonella bongori	Salmonella bongori
GCA_002211925.1	Salmonella bongori serovar 66:z41:- str. SA19983605	Salmonella bongori	Salmonella bongori	Salmonella bongori
GCA_016653555.1	Salmonella bongori	Salmonella bongori	Salmonella bongori	Salmonella bongori
GCA_900635485.1	Salmonella bongori	Salmonella bongori	Salmonella bongori	Salmonella bongori
GCA_009648775.1	Salmonella bongori CFSAN000510	Salmonella bongori	Salmonella bongori	Salmonella bongori
GCA_013138145.1	Salmonella bongori serovar 48:z81:-	Salmonella bongori	Salmonella bongori	Salmonella bongori
GCA_013588055.1	Salmonella enterica subsp. houtenae	Salmonella bongori	Salmonella bongori	Salmonella bongori
GCA_006113225.2	Salmonella bongori	Salmonella bongori	Salmonella bongori	Salmonella bongori
GCA_006051015.2	Salmonella bongori	Salmonella bongori	Salmonella bongori	Salmonella bongori
GCA_000006945.2	Salmonella enterica subsp. enterica serovar Typhimurium str. LT2	Salmonella enterica subsp. enterica	Salmonella enterica subsp. enterica	Salmonella enterica	1	0.2
GCA_000018385.1	Salmonella enterica subsp. enterica serovar Paratyphi C str. RKS4594	Salmonella enterica subsp. enterica	Salmonella enterica subsp. enterica	Salmonella enterica
GCA_000750435.1	Salmonella enterica subsp. enterica serovar Enteritidis	Salmonella enterica subsp. enterica	Salmonella enterica subsp. enterica	Salmonella enterica
GCA_001690055.1	Salmonella enterica subsp. enterica serovar Heidelberg	Salmonella enterica subsp. enterica	Salmonella enterica subsp. enterica	Salmonella enterica
GCA_900635555.1	Salmonella enterica subsp. enterica	Salmonella enterica subsp. enterica	Salmonella enterica subsp. enterica	Salmonella enterica
GCA_003030105.1	Salmonella enterica	Salmonella enterica subsp. enterica	Salmonella enterica subsp. enterica	Salmonella enterica
GCA_003971525.1	Salmonella enterica subsp. enterica serovar Heidelberg	Salmonella enterica subsp. enterica	Salmonella enterica subsp. enterica	Salmonella enterica
GCA_005545055.2	Salmonella enterica subsp. enterica serovar Infantis	Salmonella enterica subsp. enterica	Salmonella enterica subsp. enterica	Salmonella enterica
GCA_009756555.1	Salmonella enterica subsp. enterica serovar 4,[5],12:i:-	Salmonella enterica subsp. enterica	Salmonella enterica subsp. enterica	Salmonella enterica
GCA_015241115.1	Salmonella enterica subsp. enterica serovar Enteritidis	Salmonella enterica subsp. enterica	Salmonella enterica subsp. enterica	Salmonella enterica
GCA_016454785.1	Salmonella enterica subsp. enterica serovar Saintpaul	Salmonella enterica subsp. enterica	Salmonella enterica subsp. enterica	Salmonella enterica
GCA_002234475.1	Salmonella enterica subsp. salamae serovar 57:z29:z42	Salmonella enterica subsp. salamae	Salmonella enterica subsp. salamae	Salmonella enterica
GCA_003324795.1	Salmonella enterica subsp. salamae serovar 56:z10:e,n,x	Salmonella enterica subsp. salamae	Salmonella enterica subsp. salamae	Salmonella enterica
GCA_003324815.1	Salmonella enterica subsp. salamae serovar 56:b:[1,5]	Salmonella enterica subsp. salamae	Salmonella enterica subsp. salamae	Salmonella diarizonae
GCA_003994555.1	Salmonella enterica subsp. salamae serovar 42:r:-	Salmonella enterica subsp. salamae	Salmonella enterica subsp. salamae	Salmonella diarizonae
GCA_003994635.1	Salmonella enterica subsp. salamae serovar 42:r:-	Salmonella enterica subsp. salamae	Salmonella enterica subsp. salamae	Salmonella diarizonae
GCA_013138325.1	Salmonella enterica subsp. salamae serovar 58:c:z6	Salmonella enterica subsp. salamae	Salmonella enterica subsp. salamae	Salmonella enterica
GCA_900478435.1	Salmonella enterica	Salmonella enterica subsp. salamae	Salmonella enterica subsp. salamae	Salmonella enterica
GCA_016903075.1	Salmonella enterica subsp. enterica	Salmonella enterica subsp. salamae	Salmonella enterica subsp. salamae	Salmonella enterica
GCA_900635655.1	Salmonella enterica subsp. salamae	Salmonella enterica subsp. salamae	Salmonella enterica subsp. salamae	Salmonella enterica
GCA_900635535.1	Salmonella enterica subsp. salamae	Salmonella enterica subsp. salamae	Salmonella enterica subsp. salamae	Salmonella enterica
GCA_900475895.1	Salmonella enterica	Salmonella enterica subsp. salamae	Salmonella enterica subsp. salamae	Salmonella enterica
GCA_001628755.1	Salmonella enterica subsp. diarizonae	Salmonella enterica subsp. diarizonae	Salmonella enterica subsp. diarizonae	Salmonella diarizonae
GCA_001629775.1	Salmonella enterica subsp. diarizonae	Salmonella enterica subsp. diarizonae	Salmonella enterica subsp. diarizonae	Salmonella diarizonae
GCA_001629755.1	Salmonella enterica subsp. diarizonae	Salmonella enterica subsp. diarizonae	Salmonella enterica subsp. diarizonae	Salmonella diarizonae
GCA_002211825.1	Salmonella enterica subsp. diarizonae serovar 65:c:z str. SA20044251	Salmonella enterica subsp. diarizonae	Salmonella enterica subsp. diarizonae	Salmonella diarizonae
GCA_002211965.1	Salmonella enterica subsp. diarizonae serovar 50:k:z str. MZ0080	Salmonella enterica subsp. diarizonae	Salmonella enterica subsp. diarizonae	Salmonella diarizonae
GCA_002794415.1	Salmonella enterica subsp. diarizonae	Salmonella enterica subsp. diarizonae	Salmonella enterica subsp. diarizonae	Salmonella diarizonae
GCA_003324755.1	Salmonella enterica subsp. diarizonae serovar 48:i:z	Salmonella enterica subsp. diarizonae	Salmonella enterica subsp. diarizonae	Salmonella diarizonae
GCA_003325215.1	Salmonella enterica	Salmonella enterica subsp. diarizonae	Salmonella enterica subsp. diarizonae	Salmonella diarizonae
GCA_006760965.2	Salmonella enterica	Salmonella enterica subsp. diarizonae	Salmonella enterica subsp. diarizonae	Salmonella diarizonae
GCA_900478155.1	Salmonella enterica subsp. diarizonae	Salmonella enterica subsp. diarizonae	Salmonella enterica subsp. diarizonae	Salmonella diarizonae
GCA_003325035.1	Salmonella enterica	Salmonella enterica subsp. diarizonae	Salmonella enterica subsp. diarizonae	Salmonella diarizonae
GCA_013138125.1	Salmonella enterica subsp. diarizonae serovar 60:r:z	Salmonella enterica subsp. diarizonae	Salmonella enterica subsp. diarizonae	Salmonella diarizonae
GCA_013138245.1	Salmonella enterica subsp. diarizonae serovar 47:k:z35	Salmonella enterica subsp. diarizonae	Salmonella enterica subsp. diarizonae	Salmonella diarizonae
GCA_013138265.1	Salmonella enterica subsp. diarizonae serovar 65:z10:e,n,x,z15	Salmonella enterica subsp. diarizonae	Salmonella enterica subsp. diarizonae	Salmonella diarizonae
GCA_013162305.1	Salmonella enterica subsp. diarizonae serovar 47:k:z35	Salmonella enterica subsp. diarizonae	Salmonella enterica subsp. diarizonae	Salmonella diarizonae
GCA_013328855.1	Salmonella enterica subsp. diarizonae serovar 61:k:1,5,(7)	Salmonella enterica subsp. diarizonae	Salmonella enterica subsp. diarizonae	Salmonella diarizonae
GCA_014123145.1	Salmonella enterica subsp. diarizonae serovar b,50:-:-	Salmonella enterica subsp. diarizonae	Salmonella enterica subsp. diarizonae	Salmonella diarizonae
GCA_004126495.1	Salmonella enterica subsp. diarizonae	Salmonella enterica subsp. diarizonae	Salmonella enterica subsp. diarizonae	Salmonella diarizonae
GCA_900635675.1	Salmonella enterica subsp. arizonae	Salmonella enterica subsp. diarizonae	Salmonella enterica subsp. diarizonae	Salmonella diarizonae
GCA_000018625.1	Salmonella enterica subsp. arizonae serovar 62:z4,z23:-	Salmonella enterica subsp. arizonae	Salmonella enterica subsp. arizonae	Salmonella arizonae
GCA_000756465.1	Salmonella enterica subsp. arizonae serovar 62:z36:- str. RKS2983	Salmonella enterica subsp. arizonae	Salmonella enterica subsp. arizonae	Salmonella arizonae
GCA_002234855.1	Salmonella enterica subsp. arizonae serovar 53:-:- str. SA20100345	Salmonella enterica subsp. arizonae	Salmonella enterica subsp. arizonae	Salmonella arizonae
GCA_003324775.1	Salmonella enterica subsp. arizonae serovar 63:g,z51:-	Salmonella enterica subsp. arizonae	Salmonella enterica subsp. arizonae	Salmonella arizonae
GCA_005601095.2	Salmonella enterica subsp. arizonae serovar 13:g,z51:-	Salmonella enterica subsp. arizonae	Salmonella enterica subsp. arizonae	Salmonella arizonae
GCA_006112595.2	Salmonella enterica	Salmonella enterica subsp. arizonae	Salmonella enterica subsp. arizonae	Salmonella arizonae
GCA_006364755.1	Salmonella enterica	Salmonella enterica subsp. arizonae	Salmonella enterica subsp. arizonae	Salmonella arizonae
GCA_013138355.1	Salmonella enterica subsp. arizonae serovar 41:z4,z23:-	Salmonella enterica subsp. arizonae	Salmonella enterica subsp. arizonae	Salmonella arizonae
GCA_013162485.1	Salmonella enterica	Salmonella enterica subsp. arizonae	Salmonella enterica subsp. arizonae	Salmonella arizonae
GCA_016638585.1	Salmonella enterica subsp. enterica	Salmonella enterica subsp. arizonae	Salmonella enterica subsp. arizonae	Salmonella arizonae
GCA_900478105.1	Salmonella enterica subsp. arizonae	Salmonella enterica subsp. arizonae	Salmonella enterica subsp. arizonae	Salmonella arizonae
GCA_900635595.1	Salmonella enterica subsp. arizonae	Salmonella enterica subsp. arizonae	Salmonella enterica subsp. arizonae	Salmonella arizonae
GCA_900635075.1	Salmonella enterica subsp. arizonae	Salmonella enterica subsp. arizonae	Salmonella enterica subsp. arizonae	Salmonella arizonae
GCA_000993725.1	Salmonella enterica subsp. enterica serovar Typhimurium	Salmonella enterica subsp. enterica	Salmonella enterica subsp. enterica	Salmonella enterica	62	3
GCA_002234515.1	Salmonella enterica subsp. enterica serovar Mbandaka	Salmonella enterica subsp. enterica	Salmonella enterica subsp. enterica	Salmonella enterica	62	3
GCA_003641265.1	Salmonella enterica subsp. enterica	Salmonella enterica subsp. enterica	Salmonella enterica subsp. enterica	Salmonella enterica	62	3
GCA_003641325.1	Salmonella enterica subsp. enterica	Salmonella enterica subsp. enterica	Salmonella enterica subsp. enterica	Salmonella enterica	62	3
GCA_003710205.1	Salmonella enterica subsp. enterica serovar Mbandaka	Salmonella enterica subsp. enterica	Salmonella enterica subsp. enterica	Salmonella enterica	62	3
GCA_004328785.1	Salmonella enterica subsp. enterica serovar Montevideo str. USDA-ARS-USMARC-1913	Salmonella enterica subsp. enterica	Salmonella enterica subsp. enterica	Salmonella enterica	62	3
GCA_000020745.1	Salmonella enterica subsp. enterica serovar Schwarzengrund str. CVM19633	Salmonella enterica subsp. enterica	Salmonella enterica subsp. enterica	Salmonella enterica	33	2
GCA_000341425.1	Salmonella enterica subsp. enterica serovar Javiana str. CFSAN001992	Salmonella enterica subsp. enterica	Salmonella enterica subsp. enterica	Salmonella enterica	17.1	2
GCA_000487775.2	Salmonella enterica subsp. enterica serovar Bredeney str. CFSAN001080	Salmonella enterica subsp. enterica	Salmonella enterica subsp. enterica	Salmonella enterica	33	2
GCA_002863765.1	Salmonella enterica subsp. enterica serovar Give	Salmonella enterica subsp. enterica	Salmonella enterica subsp. enterica	Salmonella enterica	33	2
GCA_006740725.1	Salmonella enterica subsp. enterica serovar Javiana	Salmonella enterica subsp. enterica	Salmonella enterica subsp. enterica	Salmonella enterica	17.1	2
GCA_008124445.1	Salmonella enterica subsp. enterica serovar Bredeney	Salmonella enterica subsp. enterica	Salmonella enterica subsp. enterica	Salmonella enterica	33	2
GCA_009387895.1	Salmonella enterica subsp. enterica serovar Schwarzengrund	Salmonella enterica subsp. enterica	Salmonella enterica subsp. enterica	Salmonella enterica	33	2
GCA_900478205.1	Salmonella enterica subsp. enterica serovar Bredeney	Salmonella enterica subsp. enterica	Salmonella enterica subsp. enterica	Salmonella enterica	33	2
GCA_000007545.1	Salmonella enterica subsp. enterica serovar Typhi str. Ty2	Salmonella enterica subsp. enterica	Salmonella enterica subsp. enterica	Salmonella enterica	13.1	1
GCA_000011885.1	Salmonella enterica subsp. enterica serovar Paratyphi A str. ATCC 9150	Salmonella enterica subsp. enterica	Salmonella enterica subsp. enterica	Salmonella enterica	11.1	1
GCA_000026565.1	Salmonella enterica subsp. enterica serovar Paratyphi A str. AKU_12601	Salmonella enterica subsp. enterica	Salmonella enterica subsp. enterica	Salmonella enterica	11.1	1
GCA_000486725.2	Salmonella enterica subsp. enterica serovar Paratyphi A str. ATCC 11511	Salmonella enterica subsp. enterica	Salmonella enterica subsp. enterica	Salmonella enterica	11.1	1
GCA_000818075.1	Salmonella enterica subsp. enterica serovar Paratyphi A	Salmonella enterica subsp. enterica	Salmonella enterica subsp. enterica	Salmonella enterica	11.1	1
GCA_000818115.1	Salmonella enterica subsp. enterica serovar Paratyphi A	Salmonella enterica subsp. enterica	Salmonella enterica subsp. enterica	Salmonella enterica	11.1	1
GCA_001163025.2	Salmonella enterica subsp. enterica serovar Typhi	Salmonella enterica subsp. enterica	Salmonella enterica subsp. enterica	Salmonella enterica	13.1	1
GCA_001362095.2	Salmonella enterica subsp. enterica serovar Typhi	Salmonella enterica subsp. enterica	Salmonella enterica subsp. enterica	Salmonella enterica	13.1	1
GCA_002386165.1	Salmonella enterica subsp. enterica serovar Paratyphi A	Salmonella enterica subsp. enterica	Salmonella enterica subsp. enterica	Salmonella enterica	11.1	1
GCA_003717755.1	Salmonella enterica subsp. enterica serovar Typhi	Salmonella enterica subsp. enterica	Salmonella enterica subsp. enterica	Salmonella enterica	13.1	1
GCA_003718315.1	Salmonella enterica subsp. enterica serovar Typhi	Salmonella enterica subsp. enterica	Salmonella enterica subsp. enterica	Salmonella enterica	13.1	1
GCA_003718595.1	Salmonella enterica subsp. enterica serovar Typhi	Salmonella enterica subsp. enterica	Salmonella enterica subsp. enterica	Salmonella enterica	13.1	1
GCA_000020885.1	Salmonella enterica subsp. enterica serovar Agona str. SL483	Salmonella enterica subsp. enterica	Salmonella enterica subsp. enterica	Salmonella enterica	54	0.4
GCA_000484195.3	Salmonella enterica subsp. enterica serovar Agona str. 460004 2-1	Salmonella enterica subsp. enterica	Salmonella enterica subsp. enterica	Salmonella enterica	54	0.4
GCA_000494385.3	Salmonella enterica subsp. enterica serovar Agona str. 392869-2	Salmonella enterica subsp. enterica	Salmonella enterica subsp. enterica	Salmonella enterica	54	0.4
GCA_000503845.1	Salmonella enterica subsp. enterica serovar Agona str. 24249	Salmonella enterica subsp. enterica	Salmonella enterica subsp. enterica	Salmonella enterica	54	0.4
GCA_001448485.2	Salmonella enterica subsp. enterica serovar Kentucky str. SA20030505	Salmonella enterica subsp. enterica	Salmonella enterica subsp. enterica	Salmonella enterica	15	0.4
GCA_001975345.1	Salmonella enterica subsp. enterica serovar Borreze str. SA20041063	Salmonella enterica subsp. enterica	Salmonella enterica subsp. enterica	Salmonella enterica	54	0.4
GCA_003073495.1	Salmonella enterica subsp. enterica serovar Senftenberg str. 361154004	Salmonella enterica subsp. enterica	Salmonella enterica subsp. enterica	Salmonella enterica	55	0.4
GCA_003073535.1	Salmonella enterica subsp. enterica serovar Senftenberg	Salmonella enterica subsp. enterica	Salmonella enterica subsp. enterica	Salmonella enterica	55	0.4
GCA_003073555.1	Salmonella enterica subsp. enterica serovar Senftenberg	Salmonella enterica subsp. enterica	Salmonella enterica subsp. enterica	Salmonella enterica	55	0.4
GCA_003571625.1	Salmonella enterica subsp. enterica serovar Senftenberg	Salmonella enterica subsp. enterica	Salmonella enterica subsp. enterica	Salmonella enterica	55	0.4
GCA_004768605.1	Salmonella enterica subsp. enterica serovar Senftenberg	Salmonella enterica subsp. enterica	Salmonella enterica subsp. enterica	Salmonella enterica	55	0.4
GCA_004798785.1	Salmonella enterica subsp. enterica serovar Senftenberg str. CFSAN004025	Salmonella enterica subsp. enterica	Salmonella enterica subsp. enterica	Salmonella enterica	55	0.4
GCA_006165285.1	Salmonella enterica subsp. enterica serovar Agona	Salmonella enterica subsp. enterica	Salmonella enterica subsp. enterica	Salmonella enterica	54	0.4
GCA_016454165.1	Salmonella enterica subsp. enterica serovar Kentucky	Salmonella enterica subsp. enterica	Salmonella enterica subsp. enterica	Salmonella enterica	15	0.4
GCA_001278295.1	Salmonella enterica subsp. enterica serovar Newport	Salmonella enterica subsp. enterica	Salmonella enterica subsp. enterica	Salmonella enterica	3	0.3
GCA_001890185.1	Salmonella enterica subsp. enterica serovar Newport	Salmonella enterica subsp. enterica	Salmonella enterica subsp. enterica	Salmonella enterica	3	0.3
GCA_001922165.1	Salmonella enterica subsp. enterica serovar Newport	Salmonella enterica subsp. enterica	Salmonella enterica subsp. enterica	Salmonella enterica	3	0.3
GCA_004224885.2	Salmonella enterica subsp. enterica serovar Newport	Salmonella enterica subsp. enterica	Salmonella enterica subsp. enterica	Salmonella enterica	3	0.3
GCA_013376915.1	Salmonella enterica subsp. enterica serovar Newport	Salmonella enterica subsp. enterica	Salmonella enterica subsp. enterica	Salmonella enterica	3	0.3
GCA_016452065.1	Salmonella enterica subsp. enterica serovar Newport	Salmonella enterica subsp. enterica	Salmonella enterica subsp. enterica	Salmonella enterica	3	0.3
GCA_000430085.2	Salmonella enterica subsp. enterica serovar Heidelberg str. CFSAN002069	Salmonella enterica subsp. enterica	Salmonella enterica subsp. enterica	Salmonella enterica	26.1	0.2
GCA_000505705.1	Salmonella enterica subsp. enterica serovar Heidelberg str. CFSAN002064	Salmonella enterica subsp. enterica	Salmonella enterica subsp. enterica	Salmonella enterica	26.1	0.2
GCA_000743055.1	Salmonella enterica subsp. enterica serovar Typhimurium	Salmonella enterica subsp. enterica	Salmonella enterica subsp. enterica	Salmonella enterica	1	0.2
GCA_001188125.2	Salmonella enterica subsp. enterica serovar Heidelberg	Salmonella enterica subsp. enterica	Salmonella enterica subsp. enterica	Salmonella enterica	26.1	0.2
GCA_001540845.1	Salmonella enterica subsp. enterica serovar Typhimurium	Salmonella enterica subsp. enterica	Salmonella enterica subsp. enterica	Salmonella enterica	1	0.2
GCA_001690035.1	Salmonella enterica subsp. enterica serovar Heidelberg	Salmonella enterica subsp. enterica	Salmonella enterica subsp. enterica	Salmonella enterica	26.1	0.2
GCA_001975605.1	Salmonella enterica subsp. enterica serovar Nitra	Salmonella enterica subsp. enterica	Salmonella enterica subsp. enterica	Salmonella enterica	26.1	0.2
GCA_002761055.1	Salmonella enterica subsp. enterica serovar Enteritidis	Salmonella enterica subsp. enterica	Salmonella enterica subsp. enterica	Salmonella enterica	1	0.2
GCA_009648795.1	Salmonella enterica subsp. enterica serovar Heidelberg str. 41578	Salmonella enterica subsp. enterica	Salmonella enterica subsp. enterica	Salmonella enterica	26.1	0.2
GCA_009664635.1	Salmonella enterica subsp. enterica serovar Typhimurium	Salmonella enterica subsp. enterica	Salmonella enterica subsp. enterica	Salmonella enterica	1	0.2
GCA_012052225.1	Salmonella enterica subsp. enterica serovar Typhimurium	Salmonella enterica subsp. enterica	Salmonella enterica subsp. enterica	Salmonella enterica	1	0.2
GCA_000271885.2	Salmonella enterica subsp. enterica serovar Newport str. Levine 1	Salmonella enterica subsp. enterica	Salmonella enterica subsp. enterica	Salmonella enterica	2.1	0.1
GCA_000271905.2	Salmonella enterica subsp. enterica serovar Newport str. Levine 15	Salmonella enterica subsp. enterica	Salmonella enterica subsp. enterica	Salmonella enterica	2.1	0.1
GCA_000473275.1	Salmonella enterica subsp. enterica serovar Thompson str. RM6836	Salmonella enterica subsp. enterica	Salmonella enterica subsp. enterica	Salmonella enterica	28	0.1
GCA_000486365.2	Salmonella enterica subsp. enterica serovar Thompson str. ATCC 8391	Salmonella enterica subsp. enterica	Salmonella enterica subsp. enterica	Salmonella enterica	28	0.1
GCA_000487295.3	Salmonella enterica subsp. enterica serovar Choleraesuis str. ATCC 10708	Salmonella enterica subsp. enterica	Salmonella enterica subsp. enterica	Salmonella enterica	24	0.1
GCA_000487575.2	Salmonella enterica subsp. enterica serovar Anatum str. ATCC BAA-1592	Salmonella enterica subsp. enterica	Salmonella enterica subsp. enterica	Salmonella enterica	65	0.1
GCA_000940935.2	Salmonella enterica subsp. enterica serovar Newport str. USDA-ARS-USMARC-1927	Salmonella enterica subsp. enterica	Salmonella enterica subsp. enterica	Salmonella enterica	2.1	0.1
GCA_000953495.1	Salmonella enterica subsp. enterica serovar Infantis	Salmonella enterica subsp. enterica	Salmonella enterica subsp. enterica	Salmonella enterica	31	0.1
GCA_000963535.2	Salmonella enterica subsp. enterica serovar Anatum str. USDA-ARS-USMARC-1175	Salmonella enterica subsp. enterica	Salmonella enterica subsp. enterica	Salmonella enterica	65	0.1
GCA_000988525.3	Salmonella enterica subsp. enterica serovar Anatum str. USDA-ARS-USMARC-1735	Salmonella enterica subsp. enterica	Salmonella enterica subsp. enterica	Salmonella enterica	65	0.1
GCA_001305835.1	Salmonella enterica subsp. enterica serovar Thompson	Salmonella enterica subsp. enterica	Salmonella enterica subsp. enterica	Salmonella enterica	28	0.1
GCA_001447115.1	Salmonella enterica subsp. enterica serovar Anatum	Salmonella enterica subsp. enterica	Salmonella enterica subsp. enterica	Salmonella enterica	65	0.1
GCA_001890165.1	Salmonella enterica subsp. enterica serovar Newport	Salmonella enterica subsp. enterica	Salmonella enterica subsp. enterica	Salmonella enterica	2.1	0.1
GCA_001931555.1	Salmonella enterica subsp. enterica serovar Infantis	Salmonella enterica subsp. enterica	Salmonella enterica subsp. enterica	Salmonella enterica	31	0.1
GCA_001931575.1	Salmonella enterica subsp. enterica serovar Infantis	Salmonella enterica subsp. enterica	Salmonella enterica subsp. enterica	Salmonella enterica	31	0.1
GCA_001931595.1	Salmonella enterica subsp. enterica serovar Infantis	Salmonella enterica subsp. enterica	Salmonella enterica subsp. enterica	Salmonella enterica	31	0.1
GCA_001931615.1	Salmonella enterica subsp. enterica serovar Infantis	Salmonella enterica subsp. enterica	Salmonella enterica subsp. enterica	Salmonella enterica	31	0.1
GCA_001953015.1	Salmonella enterica subsp. enterica serovar Thompson	Salmonella enterica subsp. enterica	Salmonella enterica subsp. enterica	Salmonella enterica	28	0.1
GCA_001975305.1	Salmonella enterica subsp. enterica serovar Bardo	Salmonella enterica subsp. enterica	Salmonella enterica subsp. enterica	Salmonella enterica	2.1	0.1
GCA_002209205.2	Salmonella enterica subsp. enterica serovar Hadar	Salmonella enterica subsp. enterica	Salmonella enterica subsp. enterica	Salmonella enterica	22.1	0.1
GCA_002234775.1	Salmonella enterica subsp. enterica serovar Braenderup	Salmonella enterica subsp. enterica	Salmonella enterica subsp. enterica	Salmonella enterica	24	0.1
GCA_002504125.1	Salmonella enterica subsp. enterica	Salmonella enterica subsp. enterica	Salmonella enterica subsp. enterica	Salmonella enterica	8	0.1
GCA_003902395.2	Salmonella enterica subsp. enterica serovar Thompson	Salmonella enterica subsp. enterica	Salmonella enterica subsp. enterica	Salmonella enterica	28	0.1
GCA_004136175.1	Salmonella enterica subsp. enterica serovar Newport str. CDC 2012K-0938	Salmonella enterica subsp. enterica	Salmonella enterica subsp. enterica	Salmonella enterica	2.1	0.1
GCA_004768645.1	Salmonella enterica subsp. enterica serovar Hadar	Salmonella enterica subsp. enterica	Salmonella enterica subsp. enterica	Salmonella enterica	22.1	0.1
GCA_006517135.1	Salmonella enterica subsp. enterica serovar Anatum	Salmonella enterica subsp. enterica	Salmonella enterica subsp. enterica	Salmonella enterica	65	0.1
GCA_007833775.1	Salmonella enterica subsp. enterica serovar Braenderup	Salmonella enterica subsp. enterica	Salmonella enterica subsp. enterica	Salmonella enterica	24	0.1
GCA_009650375.1	Salmonella enterica subsp. enterica serovar Muenchen	Salmonella enterica subsp. enterica	Salmonella enterica subsp. enterica	Salmonella enterica	8	0.1
GCA_009650395.1	Salmonella enterica subsp. enterica serovar Muenchen	Salmonella enterica subsp. enterica	Salmonella enterica subsp. enterica	Salmonella enterica	8	0.1
GCA_010919335.1	Salmonella enterica subsp. enterica serovar Infantis	Salmonella enterica subsp. enterica	Salmonella enterica subsp. enterica	Salmonella enterica	31	0.1
GCA_016452145.1	Salmonella enterica subsp. enterica serovar Anatum	Salmonella enterica subsp. enterica	Salmonella enterica subsp. enterica	Salmonella enterica	65	0.1
GCA_900475825.1	Salmonella enterica subsp. enterica serovar Thompson	Salmonella enterica subsp. enterica	Salmonella enterica subsp. enterica	Salmonella enterica	28	0.1
GCA_000020925.1	Salmonella enterica subsp. enterica serovar Dublin str. CT_02021853	Salmonella enterica subsp. enterica	Salmonella enterica subsp. enterica	Salmonella enterica	53	0
GCA_000750215.1	Salmonella enterica subsp. enterica serovar Enteritidis	Salmonella enterica subsp. enterica	Salmonella enterica subsp. enterica	Salmonella enterica	4.1	0
GCA_000750335.1	Salmonella enterica subsp. enterica serovar Enteritidis	Salmonella enterica subsp. enterica	Salmonella enterica subsp. enterica	Salmonella enterica	4.1	0
GCA_000750375.1	Salmonella enterica subsp. enterica serovar Enteritidis	Salmonella enterica subsp. enterica	Salmonella enterica subsp. enterica	Salmonella enterica	4.1	0
GCA_001953035.1	Salmonella enterica subsp. enterica serovar Dublin str. ATCC 39184	Salmonella enterica subsp. enterica	Salmonella enterica subsp. enterica	Salmonella enterica	53	0
GCA_002761035.1	Salmonella enterica subsp. enterica serovar Enteritidis	Salmonella enterica subsp. enterica	Salmonella enterica subsp. enterica	Salmonella enterica	4.1	0
GCA_003429365.1	Salmonella enterica subsp. enterica serovar Enteritidis	Salmonella enterica subsp. enterica	Salmonella enterica subsp. enterica	Salmonella enterica	4.1	0
GCA_003589785.1	Salmonella enterica subsp. enterica serovar Dublin	Salmonella enterica subsp. enterica	Salmonella enterica subsp. enterica	Salmonella enterica	53	0
GCA_003589805.1	Salmonella enterica subsp. enterica serovar Dublin	Salmonella enterica subsp. enterica	Salmonella enterica subsp. enterica	Salmonella enterica	53	0
GCA_003589825.1	Salmonella enterica subsp. enterica serovar Dublin	Salmonella enterica subsp. enterica	Salmonella enterica subsp. enterica	Salmonella enterica	53	0
GCA_003595645.1	Salmonella enterica subsp. enterica serovar Dublin	Salmonella enterica subsp. enterica	Salmonella enterica subsp. enterica	Salmonella enterica	53	0
GCA_012050745.1	Salmonella enterica subsp. enterica serovar Enteritidis	Salmonella enterica subsp. enterica	Salmonella enterica subsp. enterica	Salmonella enterica	4.1	0
GCA_000008105.1	Salmonella enterica subsp. enterica serovar Choleraesuis str. SC-B67	Salmonella enterica subsp. enterica	Salmonella enterica subsp. enterica	Salmonella enterica
GCA_000009505.1	Salmonella enterica subsp. enterica serovar Enteritidis str. P125109	Salmonella enterica subsp. enterica	Salmonella enterica subsp. enterica	Salmonella enterica
GCA_000009525.1	Salmonella enterica subsp. enterica serovar Gallinarum str. 287/91	Salmonella enterica subsp. enterica	Salmonella enterica subsp. enterica	Salmonella enterica
GCA_000016045.1	Salmonella enterica subsp. enterica serovar Newport str. SL254	Salmonella enterica subsp. enterica	Salmonella enterica subsp. enterica	Salmonella enterica
GCA_000018705.1	Salmonella enterica subsp. enterica serovar Paratyphi B str. SPB7	Salmonella enterica subsp. enterica	Salmonella enterica subsp. enterica	Salmonella enterica
GCA_000020705.1	Salmonella enterica subsp. enterica serovar Heidelberg str. SL476	Salmonella enterica subsp. enterica	Salmonella enterica subsp. enterica	Salmonella enterica
GCA_000022165.1	Salmonella enterica subsp. enterica serovar Typhimurium str. 14028S	Salmonella enterica subsp. enterica	Salmonella enterica subsp. enterica	Salmonella enterica
GCA_000027025.1	Salmonella enterica subsp. enterica serovar Typhimurium str. D23580	Salmonella enterica subsp. enterica	Salmonella enterica subsp. enterica	Salmonella enterica
GCA_000188735.1	Salmonella enterica subsp. enterica serovar Typhimurium str. ST4/74	Salmonella enterica subsp. enterica	Salmonella enterica subsp. enterica	Salmonella enterica
GCA_000188955.5	Salmonella enterica subsp. enterica serovar Montevideo str. 507440-20	Salmonella enterica subsp. enterica	Salmonella enterica subsp. enterica	Salmonella enterica
GCA_000195995.1	Salmonella enterica subsp. enterica serovar Typhi str. CT18	Salmonella enterica subsp. enterica	Salmonella enterica subsp. enterica	Salmonella enterica
GCA_000210855.2	Salmonella enterica subsp. enterica serovar Typhimurium str. SL1344	Salmonella enterica subsp. enterica	Salmonella enterica subsp. enterica	Salmonella enterica
GCA_000213635.1	Salmonella enterica subsp. enterica serovar Typhimurium str. UK-1	Salmonella enterica subsp. enterica	Salmonella enterica subsp. enterica	Salmonella enterica
GCA_000235545.1	Salmonella enterica subsp. enterica serovar Gallinarum/pullorum str. RKS5078	Salmonella enterica subsp. enterica	Salmonella enterica subsp. enterica	Salmonella enterica
GCA_000238455.3	Salmonella enterica subsp. enterica serovar Montevideo str. 42N	Salmonella enterica subsp. enterica	Salmonella enterica subsp. enterica	Salmonella enterica
GCA_000240905.3	Salmonella enterica subsp. enterica serovar Pomona str. ATCC 10729	Salmonella enterica subsp. enterica	Salmonella enterica subsp. enterica	Salmonella enterica
GCA_000245535.1	Salmonella enterica subsp. enterica serovar Typhi str. P-stx-12	Salmonella enterica subsp. enterica	Salmonella enterica subsp. enterica	Salmonella enterica
GCA_000252875.1	Salmonella enterica subsp. enterica serovar Typhimurium str. 798	Salmonella enterica subsp. enterica	Salmonella enterica subsp. enterica	Salmonella enterica
GCA_000258365.1	Salmonella enterica subsp. enterica serovar Heidelberg str. B182	Salmonella enterica subsp. enterica	Salmonella enterica subsp. enterica	Salmonella enterica
GCA_000272715.4	Salmonella enterica subsp. enterica serovar Newport str. CVM 21550	Salmonella enterica subsp. enterica	Salmonella enterica subsp. enterica	Salmonella enterica
GCA_000272735.4	Salmonella enterica subsp. enterica serovar Newport str. CVM 22513	Salmonella enterica subsp. enterica	Salmonella enterica subsp. enterica	Salmonella enterica
GCA_000272755.4	Salmonella enterica subsp. enterica serovar Newport str. CVM 21538	Salmonella enterica subsp. enterica	Salmonella enterica subsp. enterica	Salmonella enterica
GCA_000272775.4	Salmonella enterica subsp. enterica serovar Newport str. CVM 22425	Salmonella enterica subsp. enterica	Salmonella enterica subsp. enterica	Salmonella enterica
GCA_000272795.2	Salmonella enterica subsp. enterica serovar Newport str. CVM 21554	Salmonella enterica subsp. enterica	Salmonella enterica subsp. enterica	Salmonella enterica
GCA_000272815.2	Salmonella enterica subsp. enterica serovar Newport str. CVM N18486	Salmonella enterica subsp. enterica	Salmonella enterica subsp. enterica	Salmonella enterica
GCA_000272835.4	Salmonella enterica subsp. enterica serovar Newport str. CVM N1543	Salmonella enterica subsp. enterica	Salmonella enterica subsp. enterica	Salmonella enterica
GCA_000272895.3	Salmonella enterica subsp. enterica serovar Newport str. CVM 22462	Salmonella enterica subsp. enterica	Salmonella enterica subsp. enterica	Salmonella enterica
GCA_000280315.2	Salmonella enterica subsp. enterica serovar Enteritidis str. 77-1427	Salmonella enterica subsp. enterica	Salmonella enterica subsp. enterica	Salmonella enterica
GCA_000283735.1	Salmonella enterica subsp. enterica serovar Typhimurium str. T000240	Salmonella enterica subsp. enterica	Salmonella enterica subsp. enterica	Salmonella enterica
GCA_000329365.2	Salmonella enterica subsp. enterica serovar Enteritidis str. CDC_2010K_0968	Salmonella enterica subsp. enterica	Salmonella enterica subsp. enterica	Salmonella enterica
GCA_000330485.2	Salmonella enterica subsp. enterica serovar Pullorum str. ATCC 9120	Salmonella enterica subsp. enterica	Salmonella enterica subsp. enterica	Salmonella enterica
GCA_000335875.2	Salmonella enterica subsp. enterica serovar Enteritidis str. 18569	Salmonella enterica subsp. enterica	Salmonella enterica subsp. enterica	Salmonella enterica
GCA_000335995.2	Salmonella enterica subsp. enterica serovar Gallinarum str. 9184	Salmonella enterica subsp. enterica	Salmonella enterica subsp. enterica	Salmonella enterica
GCA_000380325.1	Salmonella enterica subsp. enterica serovar Typhimurium str. U288	Salmonella enterica subsp. enterica	Salmonella enterica subsp. enterica	Salmonella enterica
GCA_000385905.1	Salmonella enterica subsp. enterica serovar Typhi str. Ty21a	Salmonella enterica subsp. enterica	Salmonella enterica subsp. enterica	Salmonella enterica
GCA_000430105.1	Salmonella enterica subsp. enterica serovar Heidelberg str. 41578	Salmonella enterica subsp. enterica	Salmonella enterica subsp. enterica	Salmonella enterica
GCA_000430125.1	Salmonella enterica subsp. enterica serovar Cubana str. CFSAN002050	Salmonella enterica subsp. enterica	Salmonella enterica subsp. enterica	Salmonella enterica
GCA_000430145.3	Salmonella enterica subsp. enterica serovar Typhimurium var. 5- str. CFSAN001921	Salmonella enterica subsp. enterica	Salmonella enterica subsp. enterica	Salmonella enterica
GCA_000430165.1	Salmonella enterica subsp. enterica serovar 4,[5],12:i:- str. 08-1736	Salmonella enterica subsp. enterica	Salmonella enterica subsp. enterica	Salmonella enterica
GCA_000439415.1	Salmonella enterica subsp. enterica serovar Bareilly str. CFSAN000189	Salmonella enterica subsp. enterica	Salmonella enterica subsp. enterica	Salmonella enterica
GCA_000442415.1	Salmonella enterica subsp. enterica serovar Newport str. USMARC-S3124.1	Salmonella enterica subsp. enterica	Salmonella enterica subsp. enterica	Salmonella enterica
GCA_000444445.1	Salmonella enterica subsp. enterica serovar Pullorum str. S06004	Salmonella enterica subsp. enterica	Salmonella enterica subsp. enterica	Salmonella enterica
GCA_000462995.1	Salmonella enterica subsp. enterica serovar Gallinarum/pullorum str. CDC1983-67	Salmonella enterica subsp. enterica	Salmonella enterica subsp. enterica	Salmonella enterica
GCA_000483715.2	Salmonella enterica subsp. enterica serovar Newport str. WA_14882	Salmonella enterica subsp. enterica	Salmonella enterica subsp. enterica	Salmonella enterica
GCA_000486045.2	Salmonella enterica subsp. enterica serovar Heidelberg str. SARA35	Salmonella enterica subsp. enterica	Salmonella enterica subsp. enterica	Salmonella enterica
GCA_000486165.2	Salmonella enterica subsp. enterica serovar Saintpaul str. SARA26	Salmonella enterica subsp. enterica	Salmonella enterica subsp. enterica	Salmonella enterica
GCA_000486345.2	Salmonella enterica subsp. enterica serovar Typhimurium str. SARA13	Salmonella enterica subsp. enterica	Salmonella enterica subsp. enterica	Salmonella enterica
GCA_000486405.2	Salmonella enterica subsp. enterica serovar Tennessee str. TXSC_TXSC08-19	Salmonella enterica subsp. enterica	Salmonella enterica subsp. enterica	Salmonella enterica
GCA_000486445.2	Salmonella enterica subsp. enterica serovar Sloterdijk str. ATCC 15791	Salmonella enterica subsp. enterica	Salmonella enterica subsp. enterica	Salmonella enterica
GCA_000486525.2	Salmonella enterica subsp. enterica serovar Senftenberg str. ATCC 43845	Salmonella enterica subsp. enterica	Salmonella enterica subsp. enterica	Salmonella enterica
GCA_000486585.2	Salmonella enterica subsp. enterica serovar Rubislaw str. ATCC 10717	Salmonella enterica subsp. enterica	Salmonella enterica subsp. enterica	Salmonella enterica
GCA_000486765.2	Salmonella enterica subsp. enterica serovar Panama str. ATCC 7378	Salmonella enterica subsp. enterica	Salmonella enterica subsp. enterica	Salmonella enterica
GCA_000486815.2	Salmonella enterica subsp. enterica serovar Oranienburg str. 0250	Salmonella enterica subsp. enterica	Salmonella enterica subsp. enterica	Salmonella enterica
GCA_000486855.2	Salmonella enterica subsp. enterica serovar Minnesota str. ATCC 49284	Salmonella enterica subsp. enterica	Salmonella enterica subsp. enterica	Salmonella enterica
GCA_000486915.2	Salmonella enterica subsp. enterica serovar Mbandaka str. ATCC 51958	Salmonella enterica subsp. enterica	Salmonella enterica subsp. enterica	Salmonella enterica
GCA_000487015.2	Salmonella enterica subsp. enterica serovar Muenster str. 420	Salmonella enterica subsp. enterica	Salmonella enterica subsp. enterica	Salmonella enterica
GCA_000487035.2	Salmonella enterica subsp. enterica serovar Muenster str. 0315	Salmonella enterica subsp. enterica	Salmonella enterica subsp. enterica	Salmonella enterica
GCA_000487155.2	Salmonella enterica subsp. enterica serovar Inverness str. ATCC 10720	Salmonella enterica subsp. enterica	Salmonella enterica subsp. enterica	Salmonella enterica
GCA_000487255.2	Salmonella enterica subsp. enterica serovar Chester str. ATCC 11997	Salmonella enterica subsp. enterica	Salmonella enterica subsp. enterica	Salmonella enterica
GCA_000487515.2	Salmonella enterica subsp. enterica serovar Albany str. ATCC 51960	Salmonella enterica subsp. enterica	Salmonella enterica subsp. enterica	Salmonella enterica
GCA_000487615.2	Salmonella enterica subsp. enterica serovar Abony str. 0014	Salmonella enterica subsp. enterica	Salmonella enterica subsp. enterica	Salmonella enterica
GCA_000487915.2	Salmonella enterica subsp. enterica serovar Abaetetuba str. ATCC 35640	Salmonella enterica subsp. enterica	Salmonella enterica subsp. enterica	Salmonella enterica
GCA_000487935.2	Salmonella enterica subsp. enterica serovar Stanleyville str. CFSAN000624	Salmonella enterica subsp. enterica	Salmonella enterica subsp. enterica	Salmonella enterica
GCA_000493535.2	Salmonella enterica subsp. enterica serovar Typhimurium str. DT2	Salmonella enterica subsp. enterica	Salmonella enterica subsp. enterica	Salmonella enterica
GCA_000493675.1	Salmonella enterica subsp. enterica serovar Typhimurium str. DT104	Salmonella enterica subsp. enterica	Salmonella enterica subsp. enterica	Salmonella enterica
GCA_000505365.2	Salmonella enterica subsp. enterica serovar Cerro str. CFSAN001588	Salmonella enterica subsp. enterica	Salmonella enterica subsp. enterica	Salmonella enterica
GCA_000612325.1	Salmonella enterica subsp. enterica serovar Enteritidis	Salmonella enterica subsp. enterica	Salmonella enterica subsp. enterica	Salmonella enterica
GCA_000623055.2	Salmonella enterica subsp. enterica serovar Enteritidis str. EC20121175	Salmonella enterica subsp. enterica	Salmonella enterica subsp. enterica	Salmonella enterica
GCA_000623095.2	Salmonella enterica subsp. enterica serovar Enteritidis str. EC20121178	Salmonella enterica subsp. enterica	Salmonella enterica subsp. enterica	Salmonella enterica
GCA_000623115.2	Salmonella enterica subsp. enterica serovar Enteritidis str. EC20121179	Salmonella enterica subsp. enterica	Salmonella enterica subsp. enterica	Salmonella enterica
GCA_000623135.2	Salmonella enterica subsp. enterica serovar Enteritidis str. EC20121180	Salmonella enterica subsp. enterica	Salmonella enterica subsp. enterica	Salmonella enterica
GCA_000623195.2	Salmonella enterica subsp. enterica serovar Enteritidis str. EC20120005	Salmonella enterica subsp. enterica	Salmonella enterica subsp. enterica	Salmonella enterica
GCA_000623275.1	Salmonella enterica subsp. enterica serovar Enteritidis str. EC20110361	Salmonella enterica subsp. enterica	Salmonella enterica subsp. enterica	Salmonella enterica
GCA_000623295.1	Salmonella enterica subsp. enterica serovar Enteritidis str. EC20110360	Salmonella enterica subsp. enterica	Salmonella enterica subsp. enterica	Salmonella enterica
GCA_000623315.1	Salmonella enterica subsp. enterica serovar Enteritidis str. EC20110359	Salmonella enterica subsp. enterica	Salmonella enterica subsp. enterica	Salmonella enterica
GCA_000623335.1	Salmonella enterica subsp. enterica serovar Enteritidis str. EC20110358	Salmonella enterica subsp. enterica	Salmonella enterica subsp. enterica	Salmonella enterica
GCA_000623355.1	Salmonella enterica subsp. enterica serovar Enteritidis str. EC20110357	Salmonella enterica subsp. enterica	Salmonella enterica subsp. enterica	Salmonella enterica
GCA_000623375.1	Salmonella enterica subsp. enterica serovar Enteritidis str. EC20110356	Salmonella enterica subsp. enterica	Salmonella enterica subsp. enterica	Salmonella enterica
GCA_000623395.2	Salmonella enterica subsp. enterica serovar Enteritidis str. SA19981857	Salmonella enterica subsp. enterica	Salmonella enterica subsp. enterica	Salmonella enterica
GCA_000623455.2	Salmonella enterica subsp. enterica serovar Enteritidis str. SA19992322	Salmonella enterica subsp. enterica	Salmonella enterica subsp. enterica	Salmonella enterica
GCA_000623475.2	Salmonella enterica subsp. enterica serovar Enteritidis str. SA19994216	Salmonella enterica subsp. enterica	Salmonella enterica subsp. enterica	Salmonella enterica
GCA_000623615.2	Salmonella enterica subsp. enterica serovar Enteritidis str. SA19960848	Salmonella enterica subsp. enterica	Salmonella enterica subsp. enterica	Salmonella enterica
GCA_000623655.2	Salmonella enterica subsp. enterica serovar Enteritidis str. SA19970510	Salmonella enterica subsp. enterica	Salmonella enterica subsp. enterica	Salmonella enterica
GCA_000623675.2	Salmonella enterica subsp. enterica serovar Enteritidis str. SA19970769	Salmonella enterica subsp. enterica	Salmonella enterica subsp. enterica	Salmonella enterica
GCA_000623715.2	Salmonella enterica subsp. enterica serovar Enteritidis str. SA19980677	Salmonella enterica subsp. enterica	Salmonella enterica subsp. enterica	Salmonella enterica
GCA_000623735.2	Salmonella enterica subsp. enterica serovar Enteritidis str. SA19981522	Salmonella enterica subsp. enterica	Salmonella enterica subsp. enterica	Salmonella enterica
GCA_000624055.2	Salmonella enterica subsp. enterica serovar Enteritidis str. SA20094352	Salmonella enterica subsp. enterica	Salmonella enterica subsp. enterica	Salmonella enterica
GCA_000624175.2	Salmonella enterica subsp. enterica serovar Enteritidis str. EC20121177	Salmonella enterica subsp. enterica	Salmonella enterica subsp. enterica	Salmonella enterica
GCA_000624395.2	Salmonella enterica subsp. enterica serovar Enteritidis str. EC20120002	Salmonella enterica subsp. enterica	Salmonella enterica subsp. enterica	Salmonella enterica
GCA_000625855.2	Salmonella enterica subsp. enterica serovar Enteritidis str. SA20082034	Salmonella enterica subsp. enterica	Salmonella enterica subsp. enterica	Salmonella enterica
GCA_000626095.2	Salmonella enterica subsp. enterica serovar Enteritidis str. EC20120200	Salmonella enterica subsp. enterica	Salmonella enterica subsp. enterica	Salmonella enterica
GCA_000626175.1	Salmonella enterica subsp. enterica serovar Enteritidis str. EC20110354	Salmonella enterica subsp. enterica	Salmonella enterica subsp. enterica	Salmonella enterica
GCA_000626195.1	Salmonella enterica subsp. enterica serovar Enteritidis str. EC20120008	Salmonella enterica subsp. enterica	Salmonella enterica subsp. enterica	Salmonella enterica
GCA_000626215.1	Salmonella enterica subsp. enterica serovar Enteritidis str. EC20100101	Salmonella enterica subsp. enterica	Salmonella enterica subsp. enterica	Salmonella enterica
GCA_000626235.1	Salmonella enterica subsp. enterica serovar Enteritidis str. EC20110221	Salmonella enterica subsp. enterica	Salmonella enterica subsp. enterica	Salmonella enterica
GCA_000626255.1	Salmonella enterica subsp. enterica serovar Enteritidis str. EC20090698	Salmonella enterica subsp. enterica	Salmonella enterica subsp. enterica	Salmonella enterica
GCA_000626275.2	Salmonella enterica subsp. enterica serovar Enteritidis str. EC20090641	Salmonella enterica subsp. enterica	Salmonella enterica subsp. enterica	Salmonella enterica
GCA_000626295.1	Salmonella enterica subsp. enterica serovar Enteritidis str. EC20110355	Salmonella enterica subsp. enterica	Salmonella enterica subsp. enterica	Salmonella enterica
GCA_000626315.1	Salmonella enterica subsp. enterica serovar Enteritidis str. EC20110353	Salmonella enterica subsp. enterica	Salmonella enterica subsp. enterica	Salmonella enterica
GCA_000626335.1	Salmonella enterica subsp. enterica serovar Enteritidis str. EC20111175	Salmonella enterica subsp. enterica	Salmonella enterica subsp. enterica	Salmonella enterica
GCA_000626355.1	Salmonella enterica subsp. enterica serovar Enteritidis str. EC20111174	Salmonella enterica subsp. enterica	Salmonella enterica subsp. enterica	Salmonella enterica
GCA_000626375.1	Salmonella enterica subsp. enterica serovar Enteritidis str. EC20111095	Salmonella enterica subsp. enterica	Salmonella enterica subsp. enterica	Salmonella enterica
GCA_000626695.2	Salmonella enterica subsp. enterica serovar Enteritidis str. EC20100325	Salmonella enterica subsp. enterica	Salmonella enterica subsp. enterica	Salmonella enterica
GCA_000636135.1	Salmonella enterica subsp. enterica serovar Typhimurium	Salmonella enterica subsp. enterica	Salmonella enterica subsp. enterica	Salmonella enterica
GCA_000698515.2	Salmonella enterica subsp. enterica serovar Bareilly str. CFSAN000661	Salmonella enterica subsp. enterica	Salmonella enterica subsp. enterica	Salmonella enterica
GCA_000698715.2	Salmonella enterica subsp. enterica serovar Bareilly str. CFSAN000211	Salmonella enterica subsp. enterica	Salmonella enterica subsp. enterica	Salmonella enterica
GCA_000715155.2	Salmonella enterica subsp. enterica serovar Typhimurium	Salmonella enterica subsp. enterica	Salmonella enterica subsp. enterica	Salmonella enterica
GCA_000742815.1	Salmonella enterica subsp. enterica serovar Choleraesuis	Salmonella enterica subsp. enterica	Salmonella enterica subsp. enterica	Salmonella enterica
GCA_000748245.2	Salmonella enterica subsp. enterica serovar Bareilly str. CFSAN000212	Salmonella enterica subsp. enterica	Salmonella enterica subsp. enterica	Salmonella enterica
GCA_000748565.2	Salmonella enterica subsp. enterica serovar Bareilly str. CFSAN000228	Salmonella enterica subsp. enterica	Salmonella enterica subsp. enterica	Salmonella enterica
GCA_000750255.1	Salmonella enterica subsp. enterica serovar Enteritidis	Salmonella enterica subsp. enterica	Salmonella enterica subsp. enterica	Salmonella enterica
GCA_000750295.1	Salmonella enterica subsp. enterica serovar Enteritidis	Salmonella enterica subsp. enterica	Salmonella enterica subsp. enterica	Salmonella enterica
GCA_000750395.2	Salmonella enterica subsp. enterica serovar Enteritidis	Salmonella enterica subsp. enterica	Salmonella enterica subsp. enterica	Salmonella enterica
GCA_000750415.2	Salmonella enterica subsp. enterica serovar Enteritidis	Salmonella enterica subsp. enterica	Salmonella enterica subsp. enterica	Salmonella enterica
GCA_000750455.1	Salmonella enterica subsp. enterica serovar Enteritidis	Salmonella enterica subsp. enterica	Salmonella enterica subsp. enterica	Salmonella enterica
GCA_000750475.1	Salmonella enterica subsp. enterica serovar Enteritidis	Salmonella enterica subsp. enterica	Salmonella enterica subsp. enterica	Salmonella enterica
GCA_000750495.1	Salmonella enterica subsp. enterica serovar Enteritidis	Salmonella enterica subsp. enterica	Salmonella enterica subsp. enterica	Salmonella enterica
GCA_000754375.1	Salmonella enterica subsp. enterica serovar Enteritidis	Salmonella enterica subsp. enterica	Salmonella enterica subsp. enterica	Salmonella enterica
GCA_000783815.2	Salmonella enterica	Salmonella enterica subsp. enterica	Salmonella enterica subsp. enterica	Salmonella enterica
GCA_000828595.1	Salmonella enterica subsp. enterica serovar Typhimurium str. L-3553	Salmonella enterica subsp. enterica	Salmonella enterica subsp. enterica	Salmonella enterica
GCA_000940895.2	Salmonella enterica subsp. enterica serovar Anatum str. CDC 06-0532	Salmonella enterica subsp. enterica	Salmonella enterica subsp. enterica	Salmonella enterica
GCA_000940975.1	Salmonella enterica subsp. enterica serovar Montevideo str. USDA-ARS-USMARC-1903	Salmonella enterica subsp. enterica	Salmonella enterica subsp. enterica	Salmonella enterica
GCA_000941015.2	Salmonella enterica subsp. enterica serovar Typhimurium str. USDA-ARS-USMARC-1899	Salmonella enterica subsp. enterica	Salmonella enterica subsp. enterica	Salmonella enterica
GCA_000973645.1	Salmonella enterica subsp. enterica serovar Typhimurium str. CDC 2011K-0870	Salmonella enterica subsp. enterica	Salmonella enterica subsp. enterica	Salmonella enterica
GCA_000973665.2	Salmonella enterica subsp. enterica serovar Montevideo str. CDC 86-0391	Salmonella enterica subsp. enterica	Salmonella enterica subsp. enterica	Salmonella enterica
GCA_000973685.2	Salmonella enterica subsp. enterica serovar Newport str. CDC 2010K-2159	Salmonella enterica subsp. enterica	Salmonella enterica subsp. enterica	Salmonella enterica
GCA_001006525.1	Salmonella enterica subsp. enterica serovar Typhimurium	Salmonella enterica subsp. enterica	Salmonella enterica subsp. enterica	Salmonella enterica
GCA_001048035.2	Salmonella enterica subsp. enterica serovar Typhi	Salmonella enterica subsp. enterica	Salmonella enterica subsp. enterica	Salmonella enterica
GCA_001079465.2	Salmonella enterica subsp. enterica serovar Typhi	Salmonella enterica subsp. enterica	Salmonella enterica subsp. enterica	Salmonella enterica
GCA_001088345.2	Salmonella enterica subsp. enterica serovar Typhi	Salmonella enterica subsp. enterica	Salmonella enterica subsp. enterica	Salmonella enterica
GCA_001095585.2	Salmonella enterica subsp. enterica serovar Typhi	Salmonella enterica subsp. enterica	Salmonella enterica subsp. enterica	Salmonella enterica
GCA_001104165.2	Salmonella enterica subsp. enterica serovar Typhi	Salmonella enterica subsp. enterica	Salmonella enterica subsp. enterica	Salmonella enterica
GCA_001104885.3	Salmonella enterica subsp. enterica serovar Typhi	Salmonella enterica subsp. enterica	Salmonella enterica subsp. enterica	Salmonella enterica
GCA_001106745.2	Salmonella enterica subsp. enterica serovar Typhi	Salmonella enterica subsp. enterica	Salmonella enterica subsp. enterica	Salmonella enterica
GCA_001118185.2	Salmonella enterica subsp. enterica serovar Typhi	Salmonella enterica subsp. enterica	Salmonella enterica subsp. enterica	Salmonella enterica
GCA_001119245.2	Salmonella enterica subsp. enterica serovar Typhi	Salmonella enterica subsp. enterica	Salmonella enterica subsp. enterica	Salmonella enterica
GCA_001121865.2	Salmonella enterica subsp. enterica serovar Typhi	Salmonella enterica subsp. enterica	Salmonella enterica subsp. enterica	Salmonella enterica
GCA_001127485.2	Salmonella enterica subsp. enterica serovar Typhi	Salmonella enterica subsp. enterica	Salmonella enterica subsp. enterica	Salmonella enterica
GCA_001135805.2	Salmonella enterica subsp. enterica serovar Typhi	Salmonella enterica subsp. enterica	Salmonella enterica subsp. enterica	Salmonella enterica
GCA_001148125.2	Salmonella enterica subsp. enterica serovar Typhi	Salmonella enterica subsp. enterica	Salmonella enterica subsp. enterica	Salmonella enterica
GCA_001148305.2	Salmonella enterica subsp. enterica serovar Typhi	Salmonella enterica subsp. enterica	Salmonella enterica subsp. enterica	Salmonella enterica
GCA_001157245.2	Salmonella enterica subsp. enterica serovar Typhi	Salmonella enterica subsp. enterica	Salmonella enterica subsp. enterica	Salmonella enterica
GCA_001165785.2	Salmonella enterica subsp. enterica serovar Typhi	Salmonella enterica subsp. enterica	Salmonella enterica subsp. enterica	Salmonella enterica
GCA_001185215.1	Salmonella enterica subsp. enterica serovar Enteritidis	Salmonella enterica subsp. enterica	Salmonella enterica subsp. enterica	Salmonella enterica
GCA_001185245.1	Salmonella enterica subsp. enterica serovar Enteritidis	Salmonella enterica subsp. enterica	Salmonella enterica subsp. enterica	Salmonella enterica
GCA_001240865.2	Salmonella enterica subsp. enterica serovar Typhi	Salmonella enterica subsp. enterica	Salmonella enterica subsp. enterica	Salmonella enterica
GCA_001278275.1	Salmonella enterica subsp. enterica serovar Newport	Salmonella enterica subsp. enterica	Salmonella enterica subsp. enterica	Salmonella enterica
GCA_001278315.1	Salmonella enterica subsp. enterica serovar Newport	Salmonella enterica subsp. enterica	Salmonella enterica subsp. enterica	Salmonella enterica
GCA_001293505.1	Salmonella enterica subsp. enterica serovar Typhimurium	Salmonella enterica subsp. enterica	Salmonella enterica subsp. enterica	Salmonella enterica
GCA_001302605.1	Salmonella enterica subsp. enterica serovar Typhi	Salmonella enterica subsp. enterica	Salmonella enterica subsp. enterica	Salmonella enterica
GCA_001302625.1	Salmonella enterica subsp. enterica serovar Typhi	Salmonella enterica subsp. enterica	Salmonella enterica subsp. enterica	Salmonella enterica
GCA_001305235.1	Salmonella enterica subsp. enterica serovar Enteritidis	Salmonella enterica subsp. enterica	Salmonella enterica subsp. enterica	Salmonella enterica
GCA_001305815.1	Salmonella enterica subsp. enterica serovar Thompson	Salmonella enterica subsp. enterica	Salmonella enterica subsp. enterica	Salmonella enterica
GCA_001317685.2	Salmonella enterica subsp. enterica serovar Typhi	Salmonella enterica subsp. enterica	Salmonella enterica subsp. enterica	Salmonella enterica
GCA_001356455.2	Salmonella enterica subsp. enterica serovar Typhi	Salmonella enterica subsp. enterica	Salmonella enterica subsp. enterica	Salmonella enterica
GCA_001357935.2	Salmonella enterica subsp. enterica serovar Typhi	Salmonella enterica subsp. enterica	Salmonella enterica subsp. enterica	Salmonella enterica
GCA_001359015.2	Salmonella enterica subsp. enterica serovar Typhi	Salmonella enterica subsp. enterica	Salmonella enterica subsp. enterica	Salmonella enterica
GCA_001360555.2	Salmonella enterica subsp. enterica serovar Typhi	Salmonella enterica subsp. enterica	Salmonella enterica subsp. enterica	Salmonella enterica
GCA_001361075.2	Salmonella enterica subsp. enterica serovar Typhi	Salmonella enterica subsp. enterica	Salmonella enterica subsp. enterica	Salmonella enterica
GCA_001362135.2	Salmonella enterica subsp. enterica serovar Typhi	Salmonella enterica subsp. enterica	Salmonella enterica subsp. enterica	Salmonella enterica
GCA_001362175.2	Salmonella enterica subsp. enterica serovar Typhi	Salmonella enterica subsp. enterica	Salmonella enterica subsp. enterica	Salmonella enterica
GCA_001362195.2	Salmonella enterica subsp. enterica serovar Typhi	Salmonella enterica subsp. enterica	Salmonella enterica subsp. enterica	Salmonella enterica
GCA_001362335.2	Salmonella enterica subsp. enterica serovar Typhi	Salmonella enterica subsp. enterica	Salmonella enterica subsp. enterica	Salmonella enterica
GCA_001364695.2	Salmonella enterica subsp. enterica serovar Typhi	Salmonella enterica subsp. enterica	Salmonella enterica subsp. enterica	Salmonella enterica
GCA_001367555.2	Salmonella enterica subsp. enterica serovar Typhi	Salmonella enterica subsp. enterica	Salmonella enterica subsp. enterica	Salmonella enterica
GCA_001409135.1	Salmonella enterica subsp. enterica serovar Weltevreden	Salmonella enterica subsp. enterica	Salmonella enterica subsp. enterica	Salmonella enterica
GCA_001409155.1	Salmonella enterica subsp. enterica serovar Weltevreden	Salmonella enterica subsp. enterica	Salmonella enterica subsp. enterica	Salmonella enterica
GCA_001409175.1	Salmonella enterica subsp. enterica serovar Weltevreden	Salmonella enterica subsp. enterica	Salmonella enterica subsp. enterica	Salmonella enterica
GCA_001409195.1	Salmonella enterica subsp. enterica serovar Weltevreden	Salmonella enterica subsp. enterica	Salmonella enterica subsp. enterica	Salmonella enterica
GCA_001441205.1	Salmonella enterica subsp. enterica serovar Heidelberg	Salmonella enterica subsp. enterica	Salmonella enterica subsp. enterica	Salmonella enterica
GCA_001441225.1	Salmonella enterica subsp. enterica serovar Heidelberg	Salmonella enterica subsp. enterica	Salmonella enterica subsp. enterica	Salmonella enterica
GCA_001441245.1	Salmonella enterica subsp. enterica serovar Heidelberg	Salmonella enterica subsp. enterica	Salmonella enterica subsp. enterica	Salmonella enterica
GCA_001447095.1	Salmonella enterica subsp. enterica serovar Anatum	Salmonella enterica subsp. enterica	Salmonella enterica subsp. enterica	Salmonella enterica
GCA_001448665.2	Salmonella enterica subsp. enterica serovar Gaminara str. SA20063285	Salmonella enterica subsp. enterica	Salmonella enterica subsp. enterica	Salmonella enterica
GCA_001448705.2	Salmonella enterica subsp. enterica serovar Hvittingfoss str. SA20014981	Salmonella enterica subsp. enterica	Salmonella enterica subsp. enterica	Salmonella enterica
GCA_001448785.2	Salmonella enterica subsp. enterica serovar Milwaukee str. SA19950795	Salmonella enterica subsp. enterica	Salmonella enterica subsp. enterica	Salmonella enterica
GCA_001454965.1	Salmonella enterica subsp. enterica serovar Typhimurium	Salmonella enterica subsp. enterica	Salmonella enterica subsp. enterica	Salmonella enterica
GCA_001457675.1	Salmonella enterica subsp. enterica serovar Senftenberg	Salmonella enterica subsp. enterica	Salmonella enterica subsp. enterica	Salmonella enterica
GCA_001484025.1	Salmonella enterica subsp. enterica serovar Enteritidis	Salmonella enterica subsp. enterica	Salmonella enterica subsp. enterica	Salmonella enterica
GCA_001535315.2	Salmonella enterica subsp. enterica serovar Tennessee	Salmonella enterica subsp. enterica	Salmonella enterica subsp. enterica	Salmonella enterica
GCA_001558355.2	Salmonella enterica	Salmonella enterica subsp. enterica	Salmonella enterica subsp. enterica	Salmonella enterica
GCA_001576255.1	Salmonella enterica subsp. enterica serovar Typhimurium	Salmonella enterica subsp. enterica	Salmonella enterica subsp. enterica	Salmonella enterica
GCA_001576275.1	Salmonella enterica subsp. enterica serovar Typhimurium	Salmonella enterica subsp. enterica	Salmonella enterica subsp. enterica	Salmonella enterica
GCA_001577505.1	Salmonella enterica subsp. enterica serovar Typhimurium	Salmonella enterica subsp. enterica	Salmonella enterica subsp. enterica	Salmonella enterica
GCA_001597795.2	Salmonella enterica subsp. enterica serovar Typhi	Salmonella enterica subsp. enterica	Salmonella enterica subsp. enterica	Salmonella enterica
GCA_001617585.1	Salmonella enterica subsp. enterica serovar Typhimurium	Salmonella enterica subsp. enterica	Salmonella enterica subsp. enterica	Salmonella enterica
GCA_001620115.1	Salmonella enterica subsp. enterica serovar Anatum str. USDA-ARS-USMARC-1736	Salmonella enterica subsp. enterica	Salmonella enterica subsp. enterica	Salmonella enterica
GCA_001620135.2	Salmonella enterica subsp. enterica serovar Anatum str. USDA-ARS-USMARC-1765	Salmonella enterica subsp. enterica	Salmonella enterica subsp. enterica	Salmonella enterica
GCA_001620155.1	Salmonella enterica subsp. enterica serovar Anatum str. USDA-ARS-USMARC-1783	Salmonella enterica subsp. enterica	Salmonella enterica subsp. enterica	Salmonella enterica
GCA_001620205.2	Salmonella enterica subsp. enterica serovar Anatum str. USDA-ARS-USMARC-1727	Salmonella enterica subsp. enterica	Salmonella enterica subsp. enterica	Salmonella enterica
GCA_001620225.1	Salmonella enterica subsp. enterica serovar Anatum str. USDA-ARS-USMARC-1676	Salmonella enterica subsp. enterica	Salmonella enterica subsp. enterica	Salmonella enterica
GCA_001623545.2	Salmonella enterica subsp. enterica serovar Anatum str. USDA-ARS-USMARC-1677	Salmonella enterica subsp. enterica	Salmonella enterica subsp. enterica	Salmonella enterica
GCA_001623585.1	Salmonella enterica subsp. enterica serovar Anatum str. USDA-ARS-USMARC-1728	Salmonella enterica subsp. enterica	Salmonella enterica subsp. enterica	Salmonella enterica
GCA_001623625.1	Salmonella enterica subsp. enterica serovar Anatum str. USDA-ARS-USMARC-1766	Salmonella enterica subsp. enterica	Salmonella enterica subsp. enterica	Salmonella enterica
GCA_001623645.2	Salmonella enterica subsp. enterica serovar Typhimurium str. CDC 2010K-1587	Salmonella enterica subsp. enterica	Salmonella enterica subsp. enterica	Salmonella enterica
GCA_001623665.2	Salmonella enterica subsp. enterica serovar Anatum str. USDA-ARS-USMARC-1781	Salmonella enterica subsp. enterica	Salmonella enterica subsp. enterica	Salmonella enterica
GCA_001623685.1	Salmonella enterica subsp. enterica serovar Typhimurium str. CDC 2011K-1702	Salmonella enterica subsp. enterica	Salmonella enterica subsp. enterica	Salmonella enterica
GCA_001623705.1	Salmonella enterica subsp. enterica serovar Typhimurium str. USDA-ARS-USMARC-1880	Salmonella enterica subsp. enterica	Salmonella enterica subsp. enterica	Salmonella enterica
GCA_001623725.1	Salmonella enterica subsp. enterica serovar Typhimurium str. USDA-ARS-USMARC-1808	Salmonella enterica subsp. enterica	Salmonella enterica subsp. enterica	Salmonella enterica
GCA_001623745.2	Salmonella enterica subsp. enterica serovar Typhimurium str. USDA-ARS-USMARC-1810	Salmonella enterica subsp. enterica	Salmonella enterica subsp. enterica	Salmonella enterica
GCA_001623765.2	Salmonella enterica subsp. enterica serovar Typhimurium str. USDA-ARS-USMARC-1898	Salmonella enterica subsp. enterica	Salmonella enterica subsp. enterica	Salmonella enterica
GCA_001623775.1	Salmonella enterica subsp. enterica serovar Typhimurium str. CDC 2009K-2059	Salmonella enterica subsp. enterica	Salmonella enterica subsp. enterica	Salmonella enterica
GCA_001623805.1	Salmonella enterica subsp. enterica serovar Typhimurium str. CDC 2009K-1640	Salmonella enterica subsp. enterica	Salmonella enterica subsp. enterica	Salmonella enterica
GCA_001623825.2	Salmonella enterica subsp. enterica serovar Typhimurium str. CDC H2662	Salmonella enterica subsp. enterica	Salmonella enterica subsp. enterica	Salmonella enterica
GCA_001623845.1	Salmonella enterica subsp. enterica serovar Typhimurium str. USDA-ARS-USMARC-1896	Salmonella enterica subsp. enterica	Salmonella enterica subsp. enterica	Salmonella enterica
GCA_001647045.1	Salmonella enterica subsp. enterica serovar Enteritidis	Salmonella enterica subsp. enterica	Salmonella enterica subsp. enterica	Salmonella enterica
GCA_001647755.1	Salmonella enterica	Salmonella enterica subsp. enterica	Salmonella enterica subsp. enterica	Salmonella enterica
GCA_001689935.1	Salmonella enterica subsp. enterica serovar Heidelberg	Salmonella enterica subsp. enterica	Salmonella enterica subsp. enterica	Salmonella enterica
GCA_001690005.1	Salmonella enterica subsp. enterica serovar Heidelberg	Salmonella enterica subsp. enterica	Salmonella enterica subsp. enterica	Salmonella enterica
GCA_001690075.1	Salmonella enterica subsp. enterica serovar Heidelberg	Salmonella enterica subsp. enterica	Salmonella enterica subsp. enterica	Salmonella enterica
GCA_001690095.1	Salmonella enterica subsp. enterica serovar Heidelberg	Salmonella enterica subsp. enterica	Salmonella enterica subsp. enterica	Salmonella enterica
GCA_001690115.1	Salmonella enterica subsp. enterica serovar Heidelberg	Salmonella enterica subsp. enterica	Salmonella enterica subsp. enterica	Salmonella enterica
GCA_001690135.1	Salmonella enterica subsp. enterica serovar Heidelberg	Salmonella enterica subsp. enterica	Salmonella enterica subsp. enterica	Salmonella enterica
GCA_001692495.1	Salmonella enterica subsp. enterica serovar Heidelberg	Salmonella enterica subsp. enterica	Salmonella enterica subsp. enterica	Salmonella enterica
GCA_001692515.1	Salmonella enterica subsp. enterica serovar Heidelberg	Salmonella enterica subsp. enterica	Salmonella enterica subsp. enterica	Salmonella enterica
GCA_001692535.1	Salmonella enterica subsp. enterica serovar Heidelberg	Salmonella enterica subsp. enterica	Salmonella enterica subsp. enterica	Salmonella enterica
GCA_001692555.1	Salmonella enterica subsp. enterica serovar Heidelberg	Salmonella enterica subsp. enterica	Salmonella enterica subsp. enterica	Salmonella enterica
GCA_001692575.1	Salmonella enterica subsp. enterica serovar Heidelberg	Salmonella enterica subsp. enterica	Salmonella enterica subsp. enterica	Salmonella enterica
GCA_001692595.1	Salmonella enterica subsp. enterica serovar Heidelberg	Salmonella enterica subsp. enterica	Salmonella enterica subsp. enterica	Salmonella enterica
GCA_001692615.1	Salmonella enterica subsp. enterica serovar Heidelberg	Salmonella enterica subsp. enterica	Salmonella enterica subsp. enterica	Salmonella enterica
GCA_001692635.1	Salmonella enterica subsp. enterica serovar Heidelberg	Salmonella enterica subsp. enterica	Salmonella enterica subsp. enterica	Salmonella enterica
GCA_001692655.1	Salmonella enterica subsp. enterica serovar Heidelberg	Salmonella enterica subsp. enterica	Salmonella enterica subsp. enterica	Salmonella enterica
GCA_001705055.1	Salmonella enterica	Salmonella enterica subsp. enterica	Salmonella enterica subsp. enterica	Salmonella enterica
GCA_001705365.1	Salmonella enterica subsp. enterica serovar Typhimurium	Salmonella enterica subsp. enterica	Salmonella enterica subsp. enterica	Salmonella enterica
GCA_001729225.1	Salmonella enterica subsp. enterica serovar Typhimurium	Salmonella enterica subsp. enterica	Salmonella enterica subsp. enterica	Salmonella enterica
GCA_001886995.1	Salmonella enterica subsp. enterica serovar Typhimurium	Salmonella enterica subsp. enterica	Salmonella enterica subsp. enterica	Salmonella enterica
GCA_001887015.1	Salmonella enterica subsp. enterica serovar Typhimurium	Salmonella enterica subsp. enterica	Salmonella enterica subsp. enterica	Salmonella enterica
GCA_001890445.1	Salmonella enterica subsp. enterica serovar Newport	Salmonella enterica subsp. enterica	Salmonella enterica subsp. enterica	Salmonella enterica
GCA_001922185.1	Salmonella enterica subsp. enterica serovar Typhimurium	Salmonella enterica subsp. enterica	Salmonella enterica subsp. enterica	Salmonella enterica
GCA_001941405.1	Salmonella enterica subsp. enterica serovar Cerro	Salmonella enterica subsp. enterica	Salmonella enterica subsp. enterica	Salmonella enterica
GCA_001952995.1	Salmonella enterica subsp. enterica serovar Saintpaul	Salmonella enterica subsp. enterica	Salmonella enterica subsp. enterica	Salmonella enterica
GCA_001953675.1	Salmonella enterica subsp. enterica serovar Saintpaul	Salmonella enterica subsp. enterica	Salmonella enterica subsp. enterica	Salmonella enterica
GCA_001953695.1	Salmonella enterica subsp. enterica serovar Saintpaul	Salmonella enterica subsp. enterica	Salmonella enterica subsp. enterica	Salmonella enterica
GCA_001956735.1	Salmonella enterica subsp. enterica serovar Antsalova str. S01-0511	Salmonella enterica subsp. enterica	Salmonella enterica subsp. enterica	Salmonella enterica
GCA_001969425.1	Salmonella enterica subsp. enterica serovar Senftenberg	Salmonella enterica subsp. enterica	Salmonella enterica subsp. enterica	Salmonella enterica
GCA_001973275.2	Salmonella enterica subsp. enterica serovar Enteritidis	Salmonella enterica subsp. enterica	Salmonella enterica subsp. enterica	Salmonella enterica
GCA_001975245.1	Salmonella enterica subsp. enterica serovar Crossness str. 1422-74	Salmonella enterica subsp. enterica	Salmonella enterica subsp. enterica	Salmonella enterica
GCA_001975265.1	Salmonella enterica subsp. enterica serovar Blegdam str. S-1824	Salmonella enterica subsp. enterica	Salmonella enterica subsp. enterica	Salmonella enterica
GCA_001975285.1	Salmonella enterica subsp. enterica serovar Apapa str. SA20060561	Salmonella enterica subsp. enterica	Salmonella enterica subsp. enterica	Salmonella enterica
GCA_001975325.1	Salmonella enterica subsp. enterica serovar Bergen str. ST350	Salmonella enterica subsp. enterica	Salmonella enterica subsp. enterica	Salmonella enterica
GCA_001975365.1	Salmonella enterica subsp. enterica serovar Djakarta str. S-1087	Salmonella enterica subsp. enterica	Salmonella enterica subsp. enterica	Salmonella enterica
GCA_001975385.1	Salmonella enterica subsp. enterica serovar Hillingdon str. N1529-D3	Salmonella enterica subsp. enterica	Salmonella enterica subsp. enterica	Salmonella enterica
GCA_001975405.1	Salmonella enterica subsp. enterica serovar Johannesburg str. ST203	Salmonella enterica subsp. enterica	Salmonella enterica subsp. enterica	Salmonella enterica
GCA_001975425.1	Salmonella enterica subsp. enterica serovar Koessen str. S-1501	Salmonella enterica subsp. enterica	Salmonella enterica subsp. enterica	Salmonella enterica
GCA_001975445.1	Salmonella enterica subsp. enterica serovar Krefeld str. SA20030536	Salmonella enterica subsp. enterica	Salmonella enterica subsp. enterica	Salmonella enterica
GCA_001975555.1	Salmonella enterica subsp. enterica serovar Moscow str. S-1843	Salmonella enterica subsp. enterica	Salmonella enterica subsp. enterica	Salmonella enterica
GCA_001975625.1	Salmonella enterica subsp. enterica serovar Wandsworth str. SA20092095	Salmonella enterica subsp. enterica	Salmonella enterica subsp. enterica	Salmonella enterica
GCA_001975645.1	Salmonella enterica subsp. enterica serovar Yovokome str. S-1850	Salmonella enterica subsp. enterica	Salmonella enterica subsp. enterica	Salmonella enterica
GCA_001989635.1	Salmonella enterica subsp. enterica serovar Typhimurium	Salmonella enterica subsp. enterica	Salmonella enterica subsp. enterica	Salmonella enterica
GCA_002009155.1	Salmonella enterica subsp. enterica serovar Typhimurium	Salmonella enterica subsp. enterica	Salmonella enterica subsp. enterica	Salmonella enterica
GCA_002079245.1	Salmonella enterica	Salmonella enterica subsp. enterica	Salmonella enterica subsp. enterica	Salmonella enterica
GCA_002119485.1	Salmonella enterica	Salmonella enterica subsp. enterica	Salmonella enterica subsp. enterica	Salmonella enterica
GCA_002128365.1	Salmonella enterica subsp. enterica serovar Enteritidis	Salmonella enterica subsp. enterica	Salmonella enterica subsp. enterica	Salmonella enterica
GCA_002128385.1	Salmonella enterica subsp. enterica serovar Enteritidis	Salmonella enterica subsp. enterica	Salmonella enterica subsp. enterica	Salmonella enterica
GCA_002196535.1	Salmonella enterica subsp. enterica serovar Minnesota	Salmonella enterica subsp. enterica	Salmonella enterica subsp. enterica	Salmonella enterica
GCA_002201855.1	Salmonella enterica subsp. enterica	Salmonella enterica subsp. enterica	Salmonella enterica subsp. enterica	Salmonella enterica
GCA_002208195.1	Salmonella enterica subsp. enterica serovar India str. SA20085604	Salmonella enterica subsp. enterica	Salmonella enterica subsp. enterica	Salmonella enterica
GCA_002208255.1	Salmonella enterica subsp. enterica serovar Onderstepoort str. SA20060086	Salmonella enterica subsp. enterica	Salmonella enterica subsp. enterica	Salmonella enterica
GCA_002208315.1	Salmonella enterica subsp. enterica serovar Quebec str. S-1267	Salmonella enterica subsp. enterica	Salmonella enterica subsp. enterica	Salmonella enterica
GCA_002208965.2	Salmonella enterica subsp. enterica serovar Typhimurium var. 5-	Salmonella enterica subsp. enterica	Salmonella enterica subsp. enterica	Salmonella enterica
GCA_002209225.2	Salmonella enterica subsp. enterica serovar Typhimurium	Salmonella enterica subsp. enterica	Salmonella enterica subsp. enterica	Salmonella enterica
GCA_002210025.1	Salmonella enterica subsp. enterica serovar Typhimurium var. monophasic 4,5,12:i:-	Salmonella enterica subsp. enterica	Salmonella enterica subsp. enterica	Salmonella enterica
GCA_002211565.1	Salmonella enterica subsp. enterica serovar Ouakam str. SA20034636	Salmonella enterica subsp. enterica	Salmonella enterica subsp. enterica	Salmonella enterica
GCA_002211845.1	Salmonella enterica subsp. enterica serovar Waycross	Salmonella enterica subsp. enterica	Salmonella enterica subsp. enterica	Salmonella enterica
GCA_002220345.1	Salmonella enterica subsp. enterica serovar Enteritidis	Salmonella enterica subsp. enterica	Salmonella enterica subsp. enterica	Salmonella enterica
GCA_002224405.1	Salmonella enterica subsp. enterica serovar Indiana	Salmonella enterica subsp. enterica	Salmonella enterica subsp. enterica	Salmonella enterica
GCA_002234735.2	Salmonella enterica subsp. enterica serovar Saintpaul	Salmonella enterica subsp. enterica	Salmonella enterica subsp. enterica	Salmonella enterica
GCA_002234755.2	Salmonella enterica subsp. enterica serovar Derby	Salmonella enterica subsp. enterica	Salmonella enterica subsp. enterica	Salmonella enterica
GCA_002234795.1	Salmonella enterica subsp. enterica serovar Manhattan	Salmonella enterica subsp. enterica	Salmonella enterica subsp. enterica	Salmonella enterica
GCA_002238275.1	Salmonella enterica subsp. enterica	Salmonella enterica subsp. enterica	Salmonella enterica subsp. enterica	Salmonella enterica
GCA_002290205.1	Salmonella enterica subsp. enterica serovar Saintpaul	Salmonella enterica subsp. enterica	Salmonella enterica subsp. enterica	Salmonella enterica
GCA_002313085.1	Salmonella enterica	Salmonella enterica subsp. enterica	Salmonella enterica subsp. enterica	Salmonella enterica
GCA_002313105.1	Salmonella enterica	Salmonella enterica subsp. enterica	Salmonella enterica subsp. enterica	Salmonella enterica
GCA_002313125.1	Salmonella enterica subsp. enterica serovar Typhimurium	Salmonella enterica subsp. enterica	Salmonella enterica subsp. enterica	Salmonella enterica
GCA_002386325.1	Salmonella enterica subsp. enterica serovar Saintpaul	Salmonella enterica subsp. enterica	Salmonella enterica subsp. enterica	Salmonella enterica
GCA_002741865.1	Salmonella enterica subsp. enterica serovar Tennessee	Salmonella enterica subsp. enterica	Salmonella enterica subsp. enterica	Salmonella enterica
GCA_002741885.1	Salmonella enterica subsp. enterica serovar Gaminara	Salmonella enterica subsp. enterica	Salmonella enterica subsp. enterica	Salmonella enterica
GCA_002741905.1	Salmonella enterica subsp. enterica serovar Tennessee	Salmonella enterica subsp. enterica	Salmonella enterica subsp. enterica	Salmonella enterica
GCA_002760915.1	Salmonella enterica subsp. enterica serovar Enteritidis	Salmonella enterica subsp. enterica	Salmonella enterica subsp. enterica	Salmonella enterica
GCA_002760935.1	Salmonella enterica subsp. enterica serovar Enteritidis	Salmonella enterica subsp. enterica	Salmonella enterica subsp. enterica	Salmonella enterica
GCA_002760955.1	Salmonella enterica subsp. enterica serovar Enteritidis	Salmonella enterica subsp. enterica	Salmonella enterica subsp. enterica	Salmonella enterica
GCA_002760975.1	Salmonella enterica subsp. enterica serovar Enteritidis	Salmonella enterica subsp. enterica	Salmonella enterica subsp. enterica	Salmonella enterica
GCA_002760995.1	Salmonella enterica subsp. enterica serovar Enteritidis	Salmonella enterica subsp. enterica	Salmonella enterica subsp. enterica	Salmonella enterica
GCA_002761015.1	Salmonella enterica subsp. enterica serovar Enteritidis	Salmonella enterica subsp. enterica	Salmonella enterica subsp. enterica	Salmonella enterica
GCA_002761075.1	Salmonella enterica subsp. enterica serovar Enteritidis	Salmonella enterica subsp. enterica	Salmonella enterica subsp. enterica	Salmonella enterica
GCA_002761095.1	Salmonella enterica subsp. enterica serovar Enteritidis	Salmonella enterica subsp. enterica	Salmonella enterica subsp. enterica	Salmonella enterica
GCA_002761115.1	Salmonella enterica subsp. enterica serovar Enteritidis	Salmonella enterica subsp. enterica	Salmonella enterica subsp. enterica	Salmonella enterica
GCA_002761135.1	Salmonella enterica subsp. enterica serovar Enteritidis	Salmonella enterica subsp. enterica	Salmonella enterica subsp. enterica	Salmonella enterica
GCA_002761155.1	Salmonella enterica subsp. enterica serovar Enteritidis	Salmonella enterica subsp. enterica	Salmonella enterica subsp. enterica	Salmonella enterica
GCA_002761335.1	Salmonella enterica subsp. enterica serovar Montevideo str. USDA-ARS-USMARC-1900	Salmonella enterica subsp. enterica	Salmonella enterica subsp. enterica	Salmonella enterica
GCA_002761355.1	Salmonella enterica subsp. enterica serovar Montevideo str. USDA-ARS-USMARC-1901	Salmonella enterica subsp. enterica	Salmonella enterica subsp. enterica	Salmonella enterica
GCA_002761375.1	Salmonella enterica subsp. enterica serovar Montevideo str. USDA-ARS-USMARC-1904	Salmonella enterica subsp. enterica	Salmonella enterica subsp. enterica	Salmonella enterica
GCA_002761395.1	Salmonella enterica subsp. enterica serovar Montevideo str. USDA-ARS-USMARC-1912	Salmonella enterica subsp. enterica	Salmonella enterica subsp. enterica	Salmonella enterica
GCA_002761415.1	Salmonella enterica subsp. enterica serovar Montevideo str. CDC 07-0954	Salmonella enterica subsp. enterica	Salmonella enterica subsp. enterica	Salmonella enterica
GCA_002761435.1	Salmonella enterica subsp. enterica serovar Montevideo str. CDC 08-1942	Salmonella enterica subsp. enterica	Salmonella enterica subsp. enterica	Salmonella enterica
GCA_002761455.1	Salmonella enterica subsp. enterica serovar Montevideo str. CDC 2011K-1674	Salmonella enterica subsp. enterica	Salmonella enterica subsp. enterica	Salmonella enterica
GCA_002761475.1	Salmonella enterica subsp. enterica serovar Montevideo str. CDC 2012K-1544	Salmonella enterica subsp. enterica	Salmonella enterica subsp. enterica	Salmonella enterica
GCA_002761495.1	Salmonella enterica subsp. enterica serovar Montevideo str. CDC 2013K-0218	Salmonella enterica subsp. enterica	Salmonella enterica subsp. enterica	Salmonella enterica
GCA_002762135.3	Salmonella enterica subsp. enterica serovar Typhimurium	Salmonella enterica subsp. enterica	Salmonella enterica subsp. enterica	Salmonella enterica
GCA_002763415.1	Salmonella enterica subsp. enterica serovar Enteritidis	Salmonella enterica subsp. enterica	Salmonella enterica subsp. enterica	Salmonella enterica
GCA_002777175.1	Salmonella enterica subsp. enterica serovar Hayindogo	Salmonella enterica subsp. enterica	Salmonella enterica subsp. enterica	Salmonella enterica
GCA_002813935.1	Salmonella enterica subsp. enterica serovar Typhimurium	Salmonella enterica subsp. enterica	Salmonella enterica subsp. enterica	Salmonella enterica
GCA_002813975.1	Salmonella enterica subsp. enterica serovar Enteritidis	Salmonella enterica subsp. enterica	Salmonella enterica subsp. enterica	Salmonella enterica
GCA_002813995.1	Salmonella enterica subsp. enterica serovar Enteritidis	Salmonella enterica subsp. enterica	Salmonella enterica subsp. enterica	Salmonella enterica
GCA_002863785.1	Salmonella enterica subsp. enterica serovar Infantis	Salmonella enterica subsp. enterica	Salmonella enterica subsp. enterica	Salmonella enterica
GCA_002946375.1	Salmonella enterica subsp. enterica serovar Derby	Salmonella enterica subsp. enterica	Salmonella enterica subsp. enterica	Salmonella enterica
GCA_002946675.1	Salmonella enterica	Salmonella enterica subsp. enterica	Salmonella enterica subsp. enterica	Salmonella enterica
GCA_002947135.1	Salmonella enterica subsp. enterica serovar Typhimurium	Salmonella enterica subsp. enterica	Salmonella enterica subsp. enterica	Salmonella enterica
GCA_002952975.1	Salmonella enterica subsp. enterica serovar Kentucky	Salmonella enterica subsp. enterica	Salmonella enterica subsp. enterica	Salmonella enterica
GCA_002953175.1	Salmonella enterica subsp. enterica serovar Senftenberg	Salmonella enterica subsp. enterica	Salmonella enterica subsp. enterica	Salmonella enterica
GCA_002982095.1	Salmonella enterica subsp. enterica serovar Enteritidis	Salmonella enterica subsp. enterica	Salmonella enterica subsp. enterica	Salmonella enterica
GCA_002983965.1	Salmonella enterica subsp. enterica serovar Typhimurium	Salmonella enterica subsp. enterica	Salmonella enterica subsp. enterica	Salmonella enterica
GCA_002984035.1	Salmonella enterica subsp. enterica serovar Heidelberg	Salmonella enterica subsp. enterica	Salmonella enterica subsp. enterica	Salmonella enterica
GCA_002984285.1	Salmonella enterica subsp. enterica serovar Typhimurium	Salmonella enterica subsp. enterica	Salmonella enterica subsp. enterica	Salmonella enterica
GCA_002999175.1	Salmonella enterica subsp. enterica	Salmonella enterica subsp. enterica	Salmonella enterica subsp. enterica	Salmonella enterica
GCA_003030125.1	Salmonella enterica	Salmonella enterica subsp. enterica	Salmonella enterica subsp. enterica	Salmonella enterica
GCA_003030265.1	Salmonella enterica subsp. enterica serovar Concord	Salmonella enterica subsp. enterica	Salmonella enterica subsp. enterica	Salmonella enterica
GCA_003030285.1	Salmonella enterica subsp. enterica serovar Typhimurium	Salmonella enterica subsp. enterica	Salmonella enterica subsp. enterica	Salmonella enterica
GCA_003031835.1	Salmonella enterica subsp. enterica serovar Typhimurium	Salmonella enterica subsp. enterica	Salmonella enterica subsp. enterica	Salmonella enterica
GCA_003031855.1	Salmonella enterica subsp. enterica serovar Tennessee	Salmonella enterica subsp. enterica	Salmonella enterica subsp. enterica	Salmonella enterica
GCA_003031875.1	Salmonella enterica subsp. enterica serovar Tennessee	Salmonella enterica subsp. enterica	Salmonella enterica subsp. enterica	Salmonella enterica
GCA_003031995.1	Salmonella enterica subsp. enterica serovar Enteritidis	Salmonella enterica subsp. enterica	Salmonella enterica subsp. enterica	Salmonella enterica
GCA_003032015.1	Salmonella enterica subsp. enterica serovar Typhimurium	Salmonella enterica subsp. enterica	Salmonella enterica subsp. enterica	Salmonella enterica
GCA_003032035.1	Salmonella enterica subsp. enterica serovar Enteritidis	Salmonella enterica subsp. enterica	Salmonella enterica subsp. enterica	Salmonella enterica
GCA_003052785.2	Salmonella enterica subsp. enterica serovar Thompson	Salmonella enterica subsp. enterica	Salmonella enterica subsp. enterica	Salmonella enterica
GCA_003054535.1	Salmonella enterica subsp. enterica serovar Montevideo str. CDC 2009K-0792	Salmonella enterica subsp. enterica	Salmonella enterica subsp. enterica	Salmonella enterica
GCA_003071485.1	Salmonella enterica subsp. enterica serovar Montevideo str. CDC 2010K-0257	Salmonella enterica subsp. enterica	Salmonella enterica subsp. enterica	Salmonella enterica
GCA_003071545.1	Salmonella enterica subsp. enterica serovar Corvallis	Salmonella enterica subsp. enterica	Salmonella enterica subsp. enterica	Salmonella enterica
GCA_003073515.1	Salmonella enterica subsp. enterica serovar Worthington	Salmonella enterica subsp. enterica	Salmonella enterica subsp. enterica	Salmonella enterica
GCA_003073575.1	Salmonella enterica subsp. enterica serovar Montevideo str. 531954	Salmonella enterica subsp. enterica	Salmonella enterica subsp. enterica	Salmonella enterica
GCA_003073595.1	Salmonella enterica subsp. enterica serovar Montevideo	Salmonella enterica subsp. enterica	Salmonella enterica subsp. enterica	Salmonella enterica
GCA_003130605.1	Salmonella enterica subsp. enterica serovar Montevideo	Salmonella enterica subsp. enterica	Salmonella enterica subsp. enterica	Salmonella enterica
GCA_003177235.1	Salmonella enterica	Salmonella enterica subsp. enterica	Salmonella enterica subsp. enterica	Salmonella enterica
GCA_003177255.1	Salmonella enterica	Salmonella enterica subsp. enterica	Salmonella enterica subsp. enterica	Salmonella enterica
GCA_003181075.1	Salmonella enterica	Salmonella enterica subsp. enterica	Salmonella enterica subsp. enterica	Salmonella enterica
GCA_003181155.1	Salmonella enterica	Salmonella enterica subsp. enterica	Salmonella enterica subsp. enterica	Salmonella enterica
GCA_003184325.1	Salmonella enterica subsp. enterica serovar Enteritidis	Salmonella enterica subsp. enterica	Salmonella enterica subsp. enterica	Salmonella enterica
GCA_003184425.1	Salmonella enterica subsp. enterica serovar Enteritidis str. RM2968	Salmonella enterica subsp. enterica	Salmonella enterica subsp. enterica	Salmonella enterica
GCA_003194225.1	Salmonella enterica subsp. enterica serovar Typhimurium	Salmonella enterica subsp. enterica	Salmonella enterica subsp. enterica	Salmonella enterica
GCA_003231095.1	Salmonella enterica subsp. enterica serovar Anatum	Salmonella enterica subsp. enterica	Salmonella enterica subsp. enterica	Salmonella enterica
GCA_003296145.1	Salmonella enterica subsp. enterica serovar Napoli	Salmonella enterica subsp. enterica	Salmonella enterica subsp. enterica	Salmonella enterica
GCA_003312565.1	Salmonella enterica	Salmonella enterica subsp. enterica	Salmonella enterica subsp. enterica	Salmonella enterica
GCA_003324835.1	Salmonella enterica subsp. enterica serovar Brandenburg	Salmonella enterica subsp. enterica	Salmonella enterica subsp. enterica	Salmonella enterica
GCA_003324855.1	Salmonella enterica subsp. enterica serovar Brandenburg	Salmonella enterica subsp. enterica	Salmonella enterica subsp. enterica	Salmonella enterica
GCA_003324875.1	Salmonella enterica subsp. enterica serovar Berta	Salmonella enterica subsp. enterica	Salmonella enterica subsp. enterica	Salmonella enterica
GCA_003324915.1	Salmonella enterica	Salmonella enterica subsp. enterica	Salmonella enterica subsp. enterica	Salmonella enterica
GCA_003324935.1	Salmonella enterica	Salmonella enterica subsp. enterica	Salmonella enterica subsp. enterica	Salmonella enterica
GCA_003324955.1	Salmonella enterica	Salmonella enterica subsp. enterica	Salmonella enterica subsp. enterica	Salmonella enterica
GCA_003324975.1	Salmonella enterica	Salmonella enterica subsp. enterica	Salmonella enterica subsp. enterica	Salmonella enterica
GCA_003324995.1	Salmonella enterica	Salmonella enterica subsp. enterica	Salmonella enterica subsp. enterica	Salmonella enterica
GCA_003325015.1	Salmonella enterica	Salmonella enterica subsp. enterica	Salmonella enterica subsp. enterica	Salmonella enterica
GCA_003325055.1	Salmonella enterica	Salmonella enterica subsp. enterica	Salmonella enterica subsp. enterica	Salmonella enterica
GCA_003325075.1	Salmonella enterica	Salmonella enterica subsp. enterica	Salmonella enterica subsp. enterica	Salmonella enterica
GCA_003325095.1	Salmonella enterica	Salmonella enterica subsp. enterica	Salmonella enterica subsp. enterica	Salmonella enterica
GCA_003325135.1	Salmonella enterica	Salmonella enterica subsp. enterica	Salmonella enterica subsp. enterica	Salmonella enterica
GCA_003325155.1	Salmonella enterica	Salmonella enterica subsp. enterica	Salmonella enterica subsp. enterica	Salmonella enterica
GCA_003325195.1	Salmonella enterica	Salmonella enterica subsp. enterica	Salmonella enterica subsp. enterica	Salmonella enterica
GCA_003325235.1	Salmonella enterica	Salmonella enterica subsp. enterica	Salmonella enterica subsp. enterica	Salmonella enterica
GCA_003325255.1	Salmonella enterica	Salmonella enterica subsp. enterica	Salmonella enterica subsp. enterica	Salmonella enterica
GCA_003325275.1	Salmonella enterica	Salmonella enterica subsp. enterica	Salmonella enterica subsp. enterica	Salmonella enterica
GCA_003325335.1	Salmonella enterica subsp. enterica serovar Ohio	Salmonella enterica subsp. enterica	Salmonella enterica subsp. enterica	Salmonella enterica
GCA_003347075.1	Salmonella enterica subsp. enterica	Salmonella enterica subsp. enterica	Salmonella enterica subsp. enterica	Salmonella enterica
GCA_003429425.1	Salmonella enterica subsp. enterica	Salmonella enterica subsp. enterica	Salmonella enterica subsp. enterica	Salmonella enterica
GCA_003429445.1	Salmonella enterica subsp. enterica	Salmonella enterica subsp. enterica	Salmonella enterica subsp. enterica	Salmonella enterica
GCA_003429465.1	Salmonella enterica subsp. enterica serovar Typhi	Salmonella enterica subsp. enterica	Salmonella enterica subsp. enterica	Salmonella enterica
GCA_003515965.1	Salmonella enterica	Salmonella enterica subsp. enterica	Salmonella enterica subsp. enterica	Salmonella enterica
GCA_003589845.1	Salmonella enterica subsp. enterica serovar Dublin	Salmonella enterica subsp. enterica	Salmonella enterica subsp. enterica	Salmonella enterica
GCA_003589865.1	Salmonella enterica subsp. enterica serovar Dublin	Salmonella enterica subsp. enterica	Salmonella enterica subsp. enterica	Salmonella enterica
GCA_003590695.1	Salmonella enterica subsp. enterica serovar Fresno	Salmonella enterica subsp. enterica	Salmonella enterica subsp. enterica	Salmonella enterica
GCA_003590755.1	Salmonella enterica subsp. enterica serovar Dublin	Salmonella enterica subsp. enterica	Salmonella enterica subsp. enterica	Salmonella enterica
GCA_003595725.1	Salmonella enterica subsp. enterica serovar Dublin	Salmonella enterica subsp. enterica	Salmonella enterica subsp. enterica	Salmonella enterica
GCA_003606225.1	Salmonella enterica subsp. enterica serovar Pullorum	Salmonella enterica subsp. enterica	Salmonella enterica subsp. enterica	Salmonella enterica
GCA_003627015.2	Salmonella enterica subsp. enterica serovar Bareilly str. CFSAN000191	Salmonella enterica subsp. enterica	Salmonella enterica subsp. enterica	Salmonella enterica
GCA_003641285.1	Salmonella enterica subsp. enterica serovar Montevideo	Salmonella enterica subsp. enterica	Salmonella enterica subsp. enterica	Salmonella enterica
GCA_003641305.1	Salmonella enterica subsp. enterica	Salmonella enterica subsp. enterica	Salmonella enterica subsp. enterica	Salmonella enterica
GCA_003663765.1	Salmonella enterica subsp. enterica serovar Enteritidis	Salmonella enterica subsp. enterica	Salmonella enterica subsp. enterica	Salmonella enterica
GCA_003691385.1	Salmonella enterica subsp. enterica serovar Enteritidis	Salmonella enterica subsp. enterica	Salmonella enterica subsp. enterica	Salmonella enterica
GCA_003710125.1	Salmonella enterica subsp. enterica serovar Anatum	Salmonella enterica subsp. enterica	Salmonella enterica subsp. enterica	Salmonella enterica
GCA_003710145.1	Salmonella enterica subsp. enterica serovar Oranienburg	Salmonella enterica subsp. enterica	Salmonella enterica subsp. enterica	Salmonella enterica
GCA_003710165.1	Salmonella enterica subsp. enterica serovar Enteritidis	Salmonella enterica subsp. enterica	Salmonella enterica subsp. enterica	Salmonella enterica
GCA_003710185.1	Salmonella enterica subsp. enterica serovar Tennessee	Salmonella enterica subsp. enterica	Salmonella enterica subsp. enterica	Salmonella enterica
GCA_003716995.1	Salmonella enterica subsp. enterica serovar Typhi	Salmonella enterica subsp. enterica	Salmonella enterica subsp. enterica	Salmonella enterica
GCA_003717015.1	Salmonella enterica subsp. enterica serovar Typhi	Salmonella enterica subsp. enterica	Salmonella enterica subsp. enterica	Salmonella enterica
GCA_003717035.1	Salmonella enterica subsp. enterica serovar Typhi	Salmonella enterica subsp. enterica	Salmonella enterica subsp. enterica	Salmonella enterica
GCA_003717055.1	Salmonella enterica subsp. enterica serovar Typhi	Salmonella enterica subsp. enterica	Salmonella enterica subsp. enterica	Salmonella enterica
GCA_003717075.1	Salmonella enterica subsp. enterica serovar Typhi	Salmonella enterica subsp. enterica	Salmonella enterica subsp. enterica	Salmonella enterica
GCA_003717095.1	Salmonella enterica subsp. enterica serovar Typhi	Salmonella enterica subsp. enterica	Salmonella enterica subsp. enterica	Salmonella enterica
GCA_003717115.1	Salmonella enterica subsp. enterica serovar Typhi	Salmonella enterica subsp. enterica	Salmonella enterica subsp. enterica	Salmonella enterica
GCA_003717135.1	Salmonella enterica subsp. enterica serovar Typhi	Salmonella enterica subsp. enterica	Salmonella enterica subsp. enterica	Salmonella enterica
GCA_003717215.1	Salmonella enterica subsp. enterica serovar Typhi	Salmonella enterica subsp. enterica	Salmonella enterica subsp. enterica	Salmonella enterica
GCA_003717285.1	Salmonella enterica subsp. enterica serovar Typhi	Salmonella enterica subsp. enterica	Salmonella enterica subsp. enterica	Salmonella enterica
GCA_003717355.1	Salmonella enterica subsp. enterica serovar Typhi	Salmonella enterica subsp. enterica	Salmonella enterica subsp. enterica	Salmonella enterica
GCA_003717395.1	Salmonella enterica subsp. enterica serovar Typhi	Salmonella enterica subsp. enterica	Salmonella enterica subsp. enterica	Salmonella enterica
GCA_003717435.1	Salmonella enterica subsp. enterica serovar Typhi	Salmonella enterica subsp. enterica	Salmonella enterica subsp. enterica	Salmonella enterica
GCA_003717455.1	Salmonella enterica subsp. enterica serovar Typhi	Salmonella enterica subsp. enterica	Salmonella enterica subsp. enterica	Salmonella enterica
GCA_003717475.1	Salmonella enterica subsp. enterica serovar Typhi	Salmonella enterica subsp. enterica	Salmonella enterica subsp. enterica	Salmonella enterica
GCA_003717515.1	Salmonella enterica subsp. enterica serovar Typhi	Salmonella enterica subsp. enterica	Salmonella enterica subsp. enterica	Salmonella enterica
GCA_003717535.1	Salmonella enterica subsp. enterica serovar Typhi	Salmonella enterica subsp. enterica	Salmonella enterica subsp. enterica	Salmonella enterica
GCA_003717575.1	Salmonella enterica subsp. enterica serovar Typhi	Salmonella enterica subsp. enterica	Salmonella enterica subsp. enterica	Salmonella enterica
GCA_003717615.1	Salmonella enterica subsp. enterica serovar Typhi	Salmonella enterica subsp. enterica	Salmonella enterica subsp. enterica	Salmonella enterica
GCA_003717635.1	Salmonella enterica subsp. enterica serovar Typhi	Salmonella enterica subsp. enterica	Salmonella enterica subsp. enterica	Salmonella enterica
GCA_003717655.1	Salmonella enterica subsp. enterica serovar Typhi	Salmonella enterica subsp. enterica	Salmonella enterica subsp. enterica	Salmonella enterica
GCA_003717675.1	Salmonella enterica subsp. enterica serovar Typhi	Salmonella enterica subsp. enterica	Salmonella enterica subsp. enterica	Salmonella enterica
GCA_003717695.1	Salmonella enterica subsp. enterica serovar Typhi	Salmonella enterica subsp. enterica	Salmonella enterica subsp. enterica	Salmonella enterica
GCA_003717715.1	Salmonella enterica subsp. enterica serovar Typhi	Salmonella enterica subsp. enterica	Salmonella enterica subsp. enterica	Salmonella enterica
GCA_003717735.1	Salmonella enterica subsp. enterica serovar Typhi	Salmonella enterica subsp. enterica	Salmonella enterica subsp. enterica	Salmonella enterica
GCA_003717775.1	Salmonella enterica subsp. enterica serovar Typhi	Salmonella enterica subsp. enterica	Salmonella enterica subsp. enterica	Salmonella enterica
GCA_003717795.1	Salmonella enterica subsp. enterica serovar Typhi	Salmonella enterica subsp. enterica	Salmonella enterica subsp. enterica	Salmonella enterica
GCA_003717815.1	Salmonella enterica subsp. enterica serovar Typhi	Salmonella enterica subsp. enterica	Salmonella enterica subsp. enterica	Salmonella enterica
GCA_003717835.1	Salmonella enterica subsp. enterica serovar Typhi	Salmonella enterica subsp. enterica	Salmonella enterica subsp. enterica	Salmonella enterica
GCA_003717855.1	Salmonella enterica subsp. enterica serovar Typhi	Salmonella enterica subsp. enterica	Salmonella enterica subsp. enterica	Salmonella enterica
GCA_003717875.1	Salmonella enterica subsp. enterica serovar Typhi	Salmonella enterica subsp. enterica	Salmonella enterica subsp. enterica	Salmonella enterica
GCA_003717895.1	Salmonella enterica subsp. enterica serovar Typhi	Salmonella enterica subsp. enterica	Salmonella enterica subsp. enterica	Salmonella enterica
GCA_003717915.1	Salmonella enterica subsp. enterica serovar Typhi	Salmonella enterica subsp. enterica	Salmonella enterica subsp. enterica	Salmonella enterica
GCA_003717935.1	Salmonella enterica subsp. enterica serovar Typhi	Salmonella enterica subsp. enterica	Salmonella enterica subsp. enterica	Salmonella enterica
GCA_003717955.1	Salmonella enterica subsp. enterica serovar Typhi	Salmonella enterica subsp. enterica	Salmonella enterica subsp. enterica	Salmonella enterica
GCA_003717975.1	Salmonella enterica subsp. enterica serovar Typhi	Salmonella enterica subsp. enterica	Salmonella enterica subsp. enterica	Salmonella enterica
GCA_003717995.1	Salmonella enterica subsp. enterica serovar Typhi	Salmonella enterica subsp. enterica	Salmonella enterica subsp. enterica	Salmonella enterica
GCA_003718015.1	Salmonella enterica subsp. enterica serovar Typhi	Salmonella enterica subsp. enterica	Salmonella enterica subsp. enterica	Salmonella enterica
GCA_003718035.1	Salmonella enterica subsp. enterica serovar Typhi	Salmonella enterica subsp. enterica	Salmonella enterica subsp. enterica	Salmonella enterica
GCA_003718055.1	Salmonella enterica subsp. enterica serovar Typhi	Salmonella enterica subsp. enterica	Salmonella enterica subsp. enterica	Salmonella enterica
GCA_003718075.1	Salmonella enterica subsp. enterica serovar Typhi	Salmonella enterica subsp. enterica	Salmonella enterica subsp. enterica	Salmonella enterica
GCA_003718095.1	Salmonella enterica subsp. enterica serovar Typhi	Salmonella enterica subsp. enterica	Salmonella enterica subsp. enterica	Salmonella enterica
GCA_003718115.1	Salmonella enterica subsp. enterica serovar Typhi	Salmonella enterica subsp. enterica	Salmonella enterica subsp. enterica	Salmonella enterica
GCA_003718135.1	Salmonella enterica subsp. enterica serovar Typhi	Salmonella enterica subsp. enterica	Salmonella enterica subsp. enterica	Salmonella enterica
GCA_003718155.1	Salmonella enterica subsp. enterica serovar Typhi	Salmonella enterica subsp. enterica	Salmonella enterica subsp. enterica	Salmonella enterica
GCA_003718175.1	Salmonella enterica subsp. enterica serovar Typhi	Salmonella enterica subsp. enterica	Salmonella enterica subsp. enterica	Salmonella enterica
GCA_003718195.1	Salmonella enterica subsp. enterica serovar Typhi	Salmonella enterica subsp. enterica	Salmonella enterica subsp. enterica	Salmonella enterica
GCA_003718235.1	Salmonella enterica subsp. enterica serovar Typhi	Salmonella enterica subsp. enterica	Salmonella enterica subsp. enterica	Salmonella enterica
GCA_003718255.1	Salmonella enterica subsp. enterica serovar Typhi	Salmonella enterica subsp. enterica	Salmonella enterica subsp. enterica	Salmonella enterica
GCA_003718275.1	Salmonella enterica subsp. enterica serovar Typhi	Salmonella enterica subsp. enterica	Salmonella enterica subsp. enterica	Salmonella enterica
GCA_003718295.1	Salmonella enterica subsp. enterica serovar Typhi	Salmonella enterica subsp. enterica	Salmonella enterica subsp. enterica	Salmonella enterica
GCA_003718355.1	Salmonella enterica subsp. enterica serovar Typhi	Salmonella enterica subsp. enterica	Salmonella enterica subsp. enterica	Salmonella enterica
GCA_003718375.1	Salmonella enterica subsp. enterica serovar Typhi	Salmonella enterica subsp. enterica	Salmonella enterica subsp. enterica	Salmonella enterica
GCA_003718395.1	Salmonella enterica subsp. enterica serovar Typhi	Salmonella enterica subsp. enterica	Salmonella enterica subsp. enterica	Salmonella enterica
GCA_003718415.1	Salmonella enterica subsp. enterica serovar Typhi	Salmonella enterica subsp. enterica	Salmonella enterica subsp. enterica	Salmonella enterica
GCA_003718435.1	Salmonella enterica subsp. enterica serovar Typhi	Salmonella enterica subsp. enterica	Salmonella enterica subsp. enterica	Salmonella enterica
GCA_003718455.1	Salmonella enterica subsp. enterica serovar Typhi	Salmonella enterica subsp. enterica	Salmonella enterica subsp. enterica	Salmonella enterica
GCA_003718475.1	Salmonella enterica subsp. enterica serovar Typhi	Salmonella enterica subsp. enterica	Salmonella enterica subsp. enterica	Salmonella enterica
GCA_003718495.1	Salmonella enterica subsp. enterica serovar Typhi	Salmonella enterica subsp. enterica	Salmonella enterica subsp. enterica	Salmonella enterica
GCA_003718515.1	Salmonella enterica subsp. enterica serovar Typhi	Salmonella enterica subsp. enterica	Salmonella enterica subsp. enterica	Salmonella enterica
GCA_003718535.1	Salmonella enterica subsp. enterica serovar Typhi	Salmonella enterica subsp. enterica	Salmonella enterica subsp. enterica	Salmonella enterica
GCA_003718555.1	Salmonella enterica subsp. enterica serovar Typhi	Salmonella enterica subsp. enterica	Salmonella enterica subsp. enterica	Salmonella enterica
GCA_003718575.1	Salmonella enterica subsp. enterica serovar Typhi	Salmonella enterica subsp. enterica	Salmonella enterica subsp. enterica	Salmonella enterica
GCA_003718615.1	Salmonella enterica subsp. enterica serovar Typhi	Salmonella enterica subsp. enterica	Salmonella enterica subsp. enterica	Salmonella enterica
GCA_003718635.1	Salmonella enterica subsp. enterica serovar Typhi	Salmonella enterica subsp. enterica	Salmonella enterica subsp. enterica	Salmonella enterica
GCA_003718655.1	Salmonella enterica subsp. enterica serovar Typhi	Salmonella enterica subsp. enterica	Salmonella enterica subsp. enterica	Salmonella enterica
GCA_003719215.1	Salmonella enterica subsp. enterica serovar Typhi	Salmonella enterica subsp. enterica	Salmonella enterica subsp. enterica	Salmonella enterica
GCA_003719235.1	Salmonella enterica subsp. enterica serovar Typhi	Salmonella enterica subsp. enterica	Salmonella enterica subsp. enterica	Salmonella enterica
GCA_003719255.1	Salmonella enterica subsp. enterica serovar Typhi	Salmonella enterica subsp. enterica	Salmonella enterica subsp. enterica	Salmonella enterica
GCA_003719555.1	Salmonella enterica subsp. enterica serovar Typhi	Salmonella enterica subsp. enterica	Salmonella enterica subsp. enterica	Salmonella enterica
GCA_003856755.1	Salmonella enterica subsp. enterica serovar Virchow	Salmonella enterica subsp. enterica	Salmonella enterica subsp. enterica	Salmonella enterica
GCA_003864015.1	Salmonella enterica subsp. enterica serovar Typhimurium	Salmonella enterica subsp. enterica	Salmonella enterica subsp. enterica	Salmonella enterica
GCA_003864035.1	Salmonella enterica subsp. enterica serovar Senftenberg	Salmonella enterica subsp. enterica	Salmonella enterica subsp. enterica	Salmonella enterica
GCA_003864055.1	Salmonella enterica subsp. enterica serovar Montevideo	Salmonella enterica subsp. enterica	Salmonella enterica subsp. enterica	Salmonella enterica
GCA_003931815.1	Salmonella enterica subsp. enterica serovar Derby	Salmonella enterica subsp. enterica	Salmonella enterica subsp. enterica	Salmonella enterica
GCA_003986635.1	Salmonella enterica subsp. enterica serovar Heidelberg	Salmonella enterica subsp. enterica	Salmonella enterica subsp. enterica	Salmonella enterica
GCA_003986655.1	Salmonella enterica subsp. enterica serovar Typhimurium var. 5-	Salmonella enterica subsp. enterica	Salmonella enterica subsp. enterica	Salmonella enterica
GCA_003986675.1	Salmonella enterica subsp. enterica serovar Typhimurium var. 5-	Salmonella enterica subsp. enterica	Salmonella enterica subsp. enterica	Salmonella enterica
GCA_003994575.1	Salmonella enterica subsp. enterica serovar Mikawasima	Salmonella enterica subsp. enterica	Salmonella enterica subsp. enterica	Salmonella enterica
GCA_003994595.1	Salmonella enterica subsp. enterica serovar Mikawasima	Salmonella enterica subsp. enterica	Salmonella enterica subsp. enterica	Salmonella enterica
GCA_003994615.1	Salmonella enterica subsp. enterica serovar Stanleyville	Salmonella enterica subsp. enterica	Salmonella enterica subsp. enterica	Salmonella enterica
GCA_003994655.1	Salmonella enterica subsp. enterica serovar Typhimurium	Salmonella enterica subsp. enterica	Salmonella enterica subsp. enterica	Salmonella enterica
GCA_003994695.1	Salmonella enterica subsp. enterica serovar Stanleyville	Salmonella enterica subsp. enterica	Salmonella enterica subsp. enterica	Salmonella enterica
GCA_003994715.1	Salmonella enterica subsp. enterica serovar Stanleyville	Salmonella enterica subsp. enterica	Salmonella enterica subsp. enterica	Salmonella enterica
GCA_003994735.1	Salmonella enterica subsp. enterica serovar Waycross	Salmonella enterica subsp. enterica	Salmonella enterica subsp. enterica	Salmonella enterica
GCA_003994755.1	Salmonella enterica subsp. enterica serovar Bareilly	Salmonella enterica subsp. enterica	Salmonella enterica subsp. enterica	Salmonella enterica
GCA_003994815.1	Salmonella enterica subsp. enterica serovar Stanleyville	Salmonella enterica subsp. enterica	Salmonella enterica subsp. enterica	Salmonella enterica
GCA_003999215.1	Salmonella enterica	Salmonella enterica subsp. enterica	Salmonella enterica subsp. enterica	Salmonella enterica
GCA_004010735.1	Salmonella sp. SSDFZ54	Salmonella enterica subsp. enterica	Salmonella enterica subsp. enterica	Salmonella enterica
GCA_004010755.1	Salmonella sp. SSDFZ69	Salmonella enterica subsp. enterica	Salmonella enterica subsp. enterica	Salmonella enterica
GCA_004022525.1	Salmonella enterica subsp. enterica serovar Typhimurium	Salmonella enterica subsp. enterica	Salmonella enterica subsp. enterica	Salmonella enterica
GCA_004124035.2	Salmonella enterica subsp. enterica	Salmonella enterica subsp. enterica	Salmonella enterica subsp. enterica	Salmonella enterica
GCA_004124055.2	Salmonella enterica subsp. enterica	Salmonella enterica subsp. enterica	Salmonella enterica subsp. enterica	Salmonella enterica
GCA_004124095.2	Salmonella enterica subsp. enterica	Salmonella enterica subsp. enterica	Salmonella enterica subsp. enterica	Salmonella enterica
GCA_004124155.2	Salmonella enterica subsp. enterica	Salmonella enterica subsp. enterica	Salmonella enterica subsp. enterica	Salmonella enterica
GCA_004124175.2	Salmonella enterica subsp. enterica	Salmonella enterica subsp. enterica	Salmonella enterica subsp. enterica	Salmonella enterica
GCA_004124195.2	Salmonella enterica subsp. enterica	Salmonella enterica subsp. enterica	Salmonella enterica subsp. enterica	Salmonella enterica
GCA_004124215.2	Salmonella enterica subsp. enterica	Salmonella enterica subsp. enterica	Salmonella enterica subsp. enterica	Salmonella enterica
GCA_004135835.1	Salmonella enterica	Salmonella enterica subsp. enterica	Salmonella enterica subsp. enterica	Salmonella enterica
GCA_004136035.1	Salmonella enterica subsp. enterica serovar Newport str. CDC 2009K-1331	Salmonella enterica subsp. enterica	Salmonella enterica subsp. enterica	Salmonella enterica
GCA_004136055.1	Salmonella enterica subsp. enterica serovar Newport str. USDA-ARS-USMARC-1924	Salmonella enterica subsp. enterica	Salmonella enterica subsp. enterica	Salmonella enterica
GCA_004136075.1	Salmonella enterica subsp. enterica serovar Newport str. USDA-ARS-USMARC-1925	Salmonella enterica subsp. enterica	Salmonella enterica subsp. enterica	Salmonella enterica
GCA_004136095.1	Salmonella enterica subsp. enterica serovar Newport str. USDA-ARS-USMARC-1926	Salmonella enterica subsp. enterica	Salmonella enterica subsp. enterica	Salmonella enterica
GCA_004136115.1	Salmonella enterica subsp. enterica serovar Newport str. CDC 2012K-0663	Salmonella enterica subsp. enterica	Salmonella enterica subsp. enterica	Salmonella enterica
GCA_004136135.1	Salmonella enterica subsp. enterica serovar Newport str. USDA-ARS-USMARC-1928	Salmonella enterica subsp. enterica	Salmonella enterica subsp. enterica	Salmonella enterica
GCA_004136155.1	Salmonella enterica subsp. enterica serovar Newport str. USDA-ARS-USMARC-1929	Salmonella enterica subsp. enterica	Salmonella enterica subsp. enterica	Salmonella enterica
GCA_004136335.1	Salmonella enterica subsp. enterica serovar Typhi	Salmonella enterica subsp. enterica	Salmonella enterica subsp. enterica	Salmonella enterica
GCA_004194605.3	Salmonella enterica subsp. enterica serovar Albany	Salmonella enterica subsp. enterica	Salmonella enterica subsp. enterica	Salmonella enterica
GCA_004194615.2	Salmonella enterica subsp. enterica serovar Stanley	Salmonella enterica subsp. enterica	Salmonella enterica subsp. enterica	Salmonella enterica
GCA_004194625.2	Salmonella enterica subsp. enterica serovar Typhimurium	Salmonella enterica subsp. enterica	Salmonella enterica subsp. enterica	Salmonella enterica
GCA_004194635.5	Salmonella enterica subsp. enterica serovar Brancaster	Salmonella enterica subsp. enterica	Salmonella enterica subsp. enterica	Salmonella enterica
GCA_004328765.1	Salmonella enterica subsp. enterica serovar Brandenburg	Salmonella enterica subsp. enterica	Salmonella enterica subsp. enterica	Salmonella enterica
GCA_004328805.1	Salmonella enterica subsp. enterica serovar Newport str. USDA-ARS-USMARC-1923	Salmonella enterica subsp. enterica	Salmonella enterica subsp. enterica	Salmonella enterica
GCA_004328825.1	Salmonella enterica subsp. enterica	Salmonella enterica subsp. enterica	Salmonella enterica subsp. enterica	Salmonella enterica
GCA_004354225.1	Salmonella enterica	Salmonella enterica subsp. enterica	Salmonella enterica subsp. enterica	Salmonella enterica
GCA_004354245.1	Salmonella enterica subsp. enterica	Salmonella enterica subsp. enterica	Salmonella enterica subsp. enterica	Salmonella enterica
GCA_004354285.1	Salmonella enterica	Salmonella enterica subsp. enterica	Salmonella enterica subsp. enterica	Salmonella enterica
GCA_004358925.1	Salmonella enterica subsp. enterica serovar Goldcoast	Salmonella enterica subsp. enterica	Salmonella enterica subsp. enterica	Salmonella enterica
GCA_004564195.1	Salmonella enterica	Salmonella enterica subsp. enterica	Salmonella enterica subsp. enterica	Salmonella enterica
GCA_004683925.1	Salmonella enterica subsp. enterica serovar Typhimurium	Salmonella enterica subsp. enterica	Salmonella enterica subsp. enterica	Salmonella enterica
GCA_004683945.1	Salmonella enterica subsp. enterica serovar Typhimurium	Salmonella enterica subsp. enterica	Salmonella enterica subsp. enterica	Salmonella enterica
GCA_004768565.1	Salmonella enterica subsp. enterica serovar Senftenberg	Salmonella enterica subsp. enterica	Salmonella enterica subsp. enterica	Salmonella enterica
GCA_004768585.1	Salmonella enterica subsp. enterica serovar Senftenberg	Salmonella enterica subsp. enterica	Salmonella enterica subsp. enterica	Salmonella enterica
GCA_004768625.1	Salmonella enterica subsp. enterica serovar Senftenberg	Salmonella enterica subsp. enterica	Salmonella enterica subsp. enterica	Salmonella enterica
GCA_004768665.1	Salmonella enterica subsp. enterica serovar Senftenberg	Salmonella enterica subsp. enterica	Salmonella enterica subsp. enterica	Salmonella enterica
GCA_004792435.1	Salmonella enterica subsp. enterica serovar Typhimurium	Salmonella enterica subsp. enterica	Salmonella enterica subsp. enterica	Salmonella enterica
GCA_004792455.1	Salmonella enterica subsp. enterica serovar 1,4,[5],12:i:-	Salmonella enterica subsp. enterica	Salmonella enterica subsp. enterica	Salmonella enterica
GCA_004798745.1	Salmonella enterica subsp. enterica	Salmonella enterica subsp. enterica	Salmonella enterica subsp. enterica	Salmonella enterica
GCA_004798765.1	Salmonella enterica	Salmonella enterica subsp. enterica	Salmonella enterica subsp. enterica	Salmonella enterica
GCA_004847005.1	Salmonella enterica subsp. enterica serovar Bareilly str. CFSAN001140	Salmonella enterica subsp. enterica	Salmonella enterica subsp. enterica	Salmonella enterica
GCA_004847145.1	Salmonella enterica subsp. enterica serovar Bareilly str. CFSAN001118	Salmonella enterica subsp. enterica	Salmonella enterica subsp. enterica	Salmonella enterica
GCA_004847345.1	Salmonella enterica subsp. enterica serovar Bareilly str. CFSAN000954	Salmonella enterica subsp. enterica	Salmonella enterica subsp. enterica	Salmonella enterica
GCA_004847505.1	Salmonella enterica subsp. enterica serovar Bareilly str. CFSAN001115	Salmonella enterica subsp. enterica	Salmonella enterica subsp. enterica	Salmonella enterica
GCA_004847525.1	Salmonella enterica subsp. enterica serovar Bareilly str. CFSAN001112	Salmonella enterica subsp. enterica	Salmonella enterica subsp. enterica	Salmonella enterica
GCA_004847545.1	Salmonella enterica subsp. enterica serovar Bareilly str. CFSAN000970	Salmonella enterica subsp. enterica	Salmonella enterica subsp. enterica	Salmonella enterica
GCA_004847565.1	Salmonella enterica subsp. enterica serovar Bareilly str. CFSAN000951	Salmonella enterica subsp. enterica	Salmonella enterica subsp. enterica	Salmonella enterica
GCA_004847585.1	Salmonella enterica subsp. enterica serovar Bareilly str. CFSAN000952	Salmonella enterica subsp. enterica	Salmonella enterica subsp. enterica	Salmonella enterica
GCA_004847605.1	Salmonella enterica subsp. enterica serovar Bareilly str. CFSAN000968	Salmonella enterica subsp. enterica	Salmonella enterica subsp. enterica	Salmonella enterica
GCA_004847625.1	Salmonella enterica subsp. enterica serovar Bareilly str. CFSAN000963	Salmonella enterica subsp. enterica	Salmonella enterica subsp. enterica	Salmonella enterica
GCA_004847745.1	Salmonella enterica subsp. enterica serovar Bareilly str. CFSAN000961	Salmonella enterica subsp. enterica	Salmonella enterica subsp. enterica	Salmonella enterica
GCA_004847885.1	Salmonella enterica subsp. enterica serovar Bareilly str. CFSAN000960	Salmonella enterica subsp. enterica	Salmonella enterica subsp. enterica	Salmonella enterica
GCA_004848145.1	Salmonella enterica subsp. enterica serovar Bareilly str. CFSAN000958	Salmonella enterica subsp. enterica	Salmonella enterica subsp. enterica	Salmonella enterica
GCA_004848405.1	Salmonella enterica subsp. enterica serovar Bareilly str. CFSAN000753	Salmonella enterica subsp. enterica	Salmonella enterica subsp. enterica	Salmonella enterica
GCA_004848545.1	Salmonella enterica subsp. enterica serovar Bareilly str. CFSAN000700	Salmonella enterica subsp. enterica	Salmonella enterica subsp. enterica	Salmonella enterica
GCA_004848685.1	Salmonella enterica subsp. enterica serovar Bareilly str. CFSAN000752	Salmonella enterica subsp. enterica	Salmonella enterica subsp. enterica	Salmonella enterica
GCA_004848885.1	Salmonella enterica subsp. enterica serovar Bareilly str. CFSAN000669	Salmonella enterica subsp. enterica	Salmonella enterica subsp. enterica	Salmonella enterica
GCA_004919145.1	Salmonella enterica subsp. enterica serovar 1,4,[5],12:i:-	Salmonella enterica subsp. enterica	Salmonella enterica subsp. enterica	Salmonella enterica
GCA_004919165.1	Salmonella enterica subsp. enterica serovar 1,4,[5],12:i:-	Salmonella enterica subsp. enterica	Salmonella enterica subsp. enterica	Salmonella enterica
GCA_004919185.1	Salmonella enterica subsp. enterica serovar 1,4,[5],12:i:-	Salmonella enterica subsp. enterica	Salmonella enterica subsp. enterica	Salmonella enterica
GCA_004919205.1	Salmonella enterica subsp. enterica serovar 1,4,[5],12:i:-	Salmonella enterica subsp. enterica	Salmonella enterica subsp. enterica	Salmonella enterica
GCA_004919225.1	Salmonella enterica subsp. enterica serovar 1,4,[5],12:i:-	Salmonella enterica subsp. enterica	Salmonella enterica subsp. enterica	Salmonella enterica
GCA_004919245.1	Salmonella enterica subsp. enterica serovar Typhimurium	Salmonella enterica subsp. enterica	Salmonella enterica subsp. enterica	Salmonella enterica
GCA_004919265.1	Salmonella enterica subsp. enterica serovar 1,4,[5],12:i:-	Salmonella enterica subsp. enterica	Salmonella enterica subsp. enterica	Salmonella enterica
GCA_004919285.1	Salmonella enterica subsp. enterica serovar 1,4,[5],12:i:-	Salmonella enterica subsp. enterica	Salmonella enterica subsp. enterica	Salmonella enterica
GCA_004919305.1	Salmonella enterica subsp. enterica serovar 1,4,[5],12:i:-	Salmonella enterica subsp. enterica	Salmonella enterica subsp. enterica	Salmonella enterica
GCA_004919325.1	Salmonella enterica subsp. enterica serovar 1,4,[5],12:i:-	Salmonella enterica subsp. enterica	Salmonella enterica subsp. enterica	Salmonella enterica
GCA_004919345.1	Salmonella enterica subsp. enterica serovar 1,4,[5],12:i:-	Salmonella enterica subsp. enterica	Salmonella enterica subsp. enterica	Salmonella enterica
GCA_004919365.1	Salmonella enterica subsp. enterica serovar Typhimurium	Salmonella enterica subsp. enterica	Salmonella enterica subsp. enterica	Salmonella enterica
GCA_004919385.1	Salmonella enterica subsp. enterica serovar 1,4,[5],12:i:-	Salmonella enterica subsp. enterica	Salmonella enterica subsp. enterica	Salmonella enterica
GCA_004919405.1	Salmonella enterica subsp. enterica serovar 1,4,[5],12:i:-	Salmonella enterica subsp. enterica	Salmonella enterica subsp. enterica	Salmonella enterica
GCA_004919425.1	Salmonella enterica subsp. enterica serovar 1,4,[5],12:i:-	Salmonella enterica subsp. enterica	Salmonella enterica subsp. enterica	Salmonella enterica
GCA_004919445.1	Salmonella enterica subsp. enterica serovar 1,4,[5],12:i:-	Salmonella enterica subsp. enterica	Salmonella enterica subsp. enterica	Salmonella enterica
GCA_004919465.1	Salmonella enterica subsp. enterica serovar 1,4,[5],12:i:-	Salmonella enterica subsp. enterica	Salmonella enterica subsp. enterica	Salmonella enterica
GCA_004923395.1	Salmonella enterica subsp. enterica serovar Worthington	Salmonella enterica subsp. enterica	Salmonella enterica subsp. enterica	Salmonella enterica
GCA_004923415.2	Salmonella enterica subsp. enterica serovar Worthington	Salmonella enterica subsp. enterica	Salmonella enterica subsp. enterica	Salmonella enterica
GCA_004941405.1	Salmonella enterica subsp. enterica serovar 1,4,[5],12:i:-	Salmonella enterica subsp. enterica	Salmonella enterica subsp. enterica	Salmonella enterica
GCA_005094845.1	Salmonella enterica subsp. enterica serovar 1,4,[5],12:i:-	Salmonella enterica subsp. enterica	Salmonella enterica subsp. enterica	Salmonella enterica
GCA_005144925.1	Salmonella enterica subsp. enterica serovar 1,4,[5],12:i:-	Salmonella enterica subsp. enterica	Salmonella enterica subsp. enterica	Salmonella enterica
GCA_005144945.1	Salmonella enterica subsp. enterica serovar 1,4,[5],12:i:-	Salmonella enterica subsp. enterica	Salmonella enterica subsp. enterica	Salmonella enterica
GCA_005144985.1	Salmonella enterica subsp. enterica serovar 1,4,[5],12:i:-	Salmonella enterica subsp. enterica	Salmonella enterica subsp. enterica	Salmonella enterica
GCA_005160365.1	Salmonella enterica subsp. enterica serovar 1,4,[5],12:i:-	Salmonella enterica subsp. enterica	Salmonella enterica subsp. enterica	Salmonella enterica
GCA_005160385.1	Salmonella enterica subsp. enterica serovar 1,4,[5],12:i:-	Salmonella enterica subsp. enterica	Salmonella enterica subsp. enterica	Salmonella enterica
GCA_005160405.1	Salmonella enterica subsp. enterica serovar 1,4,[5],12:i:-	Salmonella enterica subsp. enterica	Salmonella enterica subsp. enterica	Salmonella enterica
GCA_005166225.1	Salmonella enterica subsp. enterica serovar Typhimurium	Salmonella enterica subsp. enterica	Salmonella enterica subsp. enterica	Salmonella enterica
GCA_005221485.1	Salmonella enterica subsp. enterica serovar Indiana	Salmonella enterica subsp. enterica	Salmonella enterica subsp. enterica	Salmonella enterica
GCA_005222465.1	Salmonella enterica subsp. enterica serovar California	Salmonella enterica subsp. enterica	Salmonella enterica subsp. enterica	Salmonella enterica
GCA_005414475.2	Salmonella enterica subsp. enterica serovar Infantis	Salmonella enterica subsp. enterica	Salmonella enterica subsp. enterica	Salmonella enterica
GCA_005415515.2	Salmonella enterica subsp. enterica serovar Infantis	Salmonella enterica subsp. enterica	Salmonella enterica subsp. enterica	Salmonella enterica
GCA_005447485.2	Salmonella enterica subsp. enterica serovar Infantis	Salmonella enterica subsp. enterica	Salmonella enterica subsp. enterica	Salmonella enterica
GCA_005447645.2	Salmonella enterica subsp. enterica serovar Infantis	Salmonella enterica subsp. enterica	Salmonella enterica subsp. enterica	Salmonella enterica
GCA_005457265.2	Salmonella enterica subsp. enterica serovar Weltevreden	Salmonella enterica subsp. enterica	Salmonella enterica subsp. enterica	Salmonella enterica
GCA_005537135.1	Salmonella enterica subsp. enterica serovar Rough O:-:-	Salmonella enterica subsp. enterica	Salmonella enterica subsp. enterica	Salmonella enterica
GCA_005537375.1	Salmonella enterica subsp. enterica serovar Typhimurium	Salmonella enterica subsp. enterica	Salmonella enterica subsp. enterica	Salmonella enterica
GCA_005549915.2	Salmonella enterica subsp. enterica serovar Infantis	Salmonella enterica subsp. enterica	Salmonella enterica subsp. enterica	Salmonella enterica
GCA_005576575.1	Salmonella enterica subsp. enterica serovar Montevideo	Salmonella enterica subsp. enterica	Salmonella enterica subsp. enterica	Salmonella enterica
GCA_005576595.1	Salmonella enterica	Salmonella enterica subsp. enterica	Salmonella enterica subsp. enterica	Salmonella enterica
GCA_005767655.2	Salmonella enterica subsp. enterica serovar Infantis	Salmonella enterica subsp. enterica	Salmonella enterica subsp. enterica	Salmonella enterica
GCA_005844025.1	Salmonella enterica subsp. enterica serovar Typhimurium	Salmonella enterica subsp. enterica	Salmonella enterica subsp. enterica	Salmonella enterica
GCA_005870975.2	Salmonella enterica subsp. enterica serovar Paratyphi C	Salmonella enterica subsp. enterica	Salmonella enterica subsp. enterica	Salmonella enterica
GCA_005885835.1	Salmonella enterica subsp. enterica serovar Typhi	Salmonella enterica subsp. enterica	Salmonella enterica subsp. enterica	Salmonella enterica
GCA_005885855.1	Salmonella enterica subsp. enterica serovar Typhimurium	Salmonella enterica subsp. enterica	Salmonella enterica subsp. enterica	Salmonella enterica
GCA_005885875.1	Salmonella enterica subsp. enterica serovar Typhimurium	Salmonella enterica subsp. enterica	Salmonella enterica subsp. enterica	Salmonella enterica
GCA_005885895.1	Salmonella enterica subsp. enterica serovar Typhimurium	Salmonella enterica subsp. enterica	Salmonella enterica subsp. enterica	Salmonella enterica
GCA_005885935.1	Salmonella enterica subsp. enterica serovar Typhimurium	Salmonella enterica subsp. enterica	Salmonella enterica subsp. enterica	Salmonella enterica
GCA_005889955.1	Salmonella enterica subsp. enterica serovar Enteritidis	Salmonella enterica subsp. enterica	Salmonella enterica subsp. enterica	Salmonella enterica
GCA_005889975.1	Salmonella enterica subsp. enterica serovar Enteritidis	Salmonella enterica subsp. enterica	Salmonella enterica subsp. enterica	Salmonella enterica
GCA_005890095.1	Salmonella enterica subsp. enterica serovar Rough O:-:-	Salmonella enterica subsp. enterica	Salmonella enterica subsp. enterica	Salmonella enterica
GCA_005890175.1	Salmonella enterica subsp. enterica serovar 1,4,[5],12:i:-	Salmonella enterica subsp. enterica	Salmonella enterica subsp. enterica	Salmonella enterica
GCA_005930995.1	Salmonella enterica subsp. enterica serovar Saintpaul	Salmonella enterica subsp. enterica	Salmonella enterica subsp. enterica	Salmonella enterica
GCA_005954705.1	Salmonella enterica subsp. enterica serovar 1,4,[5],12:i:-	Salmonella enterica subsp. enterica	Salmonella enterica subsp. enterica	Salmonella enterica
GCA_006088735.1	Salmonella enterica subsp. enterica serovar Typhimurium	Salmonella enterica subsp. enterica	Salmonella enterica subsp. enterica	Salmonella enterica
GCA_006165105.1	Salmonella enterica subsp. enterica serovar Agona	Salmonella enterica subsp. enterica	Salmonella enterica subsp. enterica	Salmonella enterica
GCA_006165125.1	Salmonella enterica subsp. enterica serovar Agona	Salmonella enterica subsp. enterica	Salmonella enterica subsp. enterica	Salmonella enterica
GCA_006165145.1	Salmonella enterica subsp. enterica serovar Agona	Salmonella enterica subsp. enterica	Salmonella enterica subsp. enterica	Salmonella enterica
GCA_006165165.1	Salmonella enterica subsp. enterica serovar Agona	Salmonella enterica subsp. enterica	Salmonella enterica subsp. enterica	Salmonella enterica
GCA_006165185.1	Salmonella enterica subsp. enterica serovar Agona	Salmonella enterica subsp. enterica	Salmonella enterica subsp. enterica	Salmonella enterica
GCA_006165205.1	Salmonella enterica subsp. enterica serovar Agona	Salmonella enterica subsp. enterica	Salmonella enterica subsp. enterica	Salmonella enterica
GCA_006165225.1	Salmonella enterica subsp. enterica serovar Agona	Salmonella enterica subsp. enterica	Salmonella enterica subsp. enterica	Salmonella enterica
GCA_006165245.1	Salmonella enterica subsp. enterica serovar Agona	Salmonella enterica subsp. enterica	Salmonella enterica subsp. enterica	Salmonella enterica
GCA_006165265.1	Salmonella enterica subsp. enterica serovar Agona	Salmonella enterica subsp. enterica	Salmonella enterica subsp. enterica	Salmonella enterica
GCA_006228345.1	Salmonella enterica subsp. enterica serovar Goldcoast	Salmonella enterica subsp. enterica	Salmonella enterica subsp. enterica	Salmonella enterica
GCA_006351805.1	Salmonella enterica subsp. enterica serovar Typhimurium	Salmonella enterica subsp. enterica	Salmonella enterica subsp. enterica	Salmonella enterica
GCA_006365335.1	Salmonella enterica	Salmonella enterica subsp. enterica	Salmonella enterica subsp. enterica	Salmonella enterica
GCA_006384195.1	Salmonella enterica subsp. enterica serovar Typhimurium	Salmonella enterica subsp. enterica	Salmonella enterica subsp. enterica	Salmonella enterica
GCA_006384995.1	Salmonella enterica subsp. enterica serovar Typhimurium	Salmonella enterica subsp. enterica	Salmonella enterica subsp. enterica	Salmonella enterica
GCA_006385115.1	Salmonella enterica subsp. enterica serovar 1,4,[5],12:i:-	Salmonella enterica subsp. enterica	Salmonella enterica subsp. enterica	Salmonella enterica
GCA_006402875.1	Salmonella enterica subsp. enterica serovar Infantis	Salmonella enterica subsp. enterica	Salmonella enterica subsp. enterica	Salmonella enterica
GCA_006461325.2	Salmonella enterica	Salmonella enterica subsp. enterica	Salmonella enterica subsp. enterica	Salmonella enterica
GCA_006461415.2	Salmonella enterica	Salmonella enterica subsp. enterica	Salmonella enterica subsp. enterica	Salmonella enterica
GCA_006516995.1	Salmonella enterica subsp. enterica serovar Thompson	Salmonella enterica subsp. enterica	Salmonella enterica subsp. enterica	Salmonella enterica
GCA_006517015.1	Salmonella enterica subsp. enterica serovar Enteritidis	Salmonella enterica subsp. enterica	Salmonella enterica subsp. enterica	Salmonella enterica
GCA_006517035.1	Salmonella enterica subsp. enterica serovar Indiana	Salmonella enterica subsp. enterica	Salmonella enterica subsp. enterica	Salmonella enterica
GCA_006517055.1	Salmonella enterica subsp. enterica serovar Enteritidis	Salmonella enterica subsp. enterica	Salmonella enterica subsp. enterica	Salmonella enterica
GCA_006517075.1	Salmonella enterica subsp. enterica serovar Indiana	Salmonella enterica subsp. enterica	Salmonella enterica subsp. enterica	Salmonella enterica
GCA_006517155.1	Salmonella enterica subsp. enterica serovar Anatum str. CFSAN003961	Salmonella enterica subsp. enterica	Salmonella enterica subsp. enterica	Salmonella enterica
GCA_006685825.2	Salmonella enterica subsp. enterica serovar Infantis	Salmonella enterica subsp. enterica	Salmonella enterica subsp. enterica	Salmonella enterica
GCA_006695545.2	Salmonella enterica subsp. enterica serovar Heidelberg	Salmonella enterica subsp. enterica	Salmonella enterica subsp. enterica	Salmonella enterica
GCA_006696945.2	Salmonella enterica	Salmonella enterica subsp. enterica	Salmonella enterica subsp. enterica	Salmonella enterica
GCA_006697045.2	Salmonella enterica subsp. enterica serovar Saintpaul	Salmonella enterica subsp. enterica	Salmonella enterica subsp. enterica	Salmonella enterica
GCA_006741505.1	Salmonella enterica subsp. enterica serovar Senftenberg	Salmonella enterica subsp. enterica	Salmonella enterica subsp. enterica	Salmonella enterica
GCA_006874805.1	Salmonella enterica subsp. enterica serovar 4,[5],12:i:-	Salmonella enterica subsp. enterica	Salmonella enterica subsp. enterica	Salmonella enterica
GCA_006967565.2	Salmonella enterica	Salmonella enterica subsp. enterica	Salmonella enterica subsp. enterica	Salmonella enterica
GCA_006969245.1	Salmonella enterica	Salmonella enterica subsp. enterica	Salmonella enterica subsp. enterica	Salmonella enterica
GCA_007431545.1	Salmonella enterica subsp. enterica serovar Typhimurium	Salmonella enterica subsp. enterica	Salmonella enterica subsp. enterica	Salmonella enterica
GCA_007758295.2	Salmonella enterica subsp. enterica serovar Heidelberg	Salmonella enterica subsp. enterica	Salmonella enterica subsp. enterica	Salmonella enterica
GCA_007765355.2	Salmonella enterica subsp. enterica serovar Saintpaul	Salmonella enterica subsp. enterica	Salmonella enterica subsp. enterica	Salmonella enterica
GCA_007765995.2	Salmonella enterica subsp. enterica serovar Heidelberg	Salmonella enterica subsp. enterica	Salmonella enterica subsp. enterica	Salmonella enterica
GCA_007815565.2	Salmonella enterica subsp. enterica serovar Johannesburg	Salmonella enterica subsp. enterica	Salmonella enterica subsp. enterica	Salmonella enterica
GCA_007816835.2	Salmonella enterica subsp. enterica serovar Saintpaul	Salmonella enterica subsp. enterica	Salmonella enterica subsp. enterica	Salmonella enterica
GCA_007864305.2	Salmonella enterica subsp. enterica serovar Infantis	Salmonella enterica subsp. enterica	Salmonella enterica subsp. enterica	Salmonella enterica
GCA_007923125.1	Salmonella enterica subsp. enterica	Salmonella enterica subsp. enterica	Salmonella enterica subsp. enterica	Salmonella enterica
GCA_007971865.1	Salmonella enterica	Salmonella enterica subsp. enterica	Salmonella enterica subsp. enterica	Salmonella enterica
GCA_007972065.1	Salmonella enterica	Salmonella enterica subsp. enterica	Salmonella enterica subsp. enterica	Salmonella enterica
GCA_007972245.1	Salmonella enterica	Salmonella enterica subsp. enterica	Salmonella enterica subsp. enterica	Salmonella enterica
GCA_007972405.1	Salmonella enterica	Salmonella enterica subsp. enterica	Salmonella enterica subsp. enterica	Salmonella enterica
GCA_007972985.1	Salmonella enterica	Salmonella enterica subsp. enterica	Salmonella enterica subsp. enterica	Salmonella enterica
GCA_007977065.2	Salmonella enterica	Salmonella enterica subsp. enterica	Salmonella enterica subsp. enterica	Salmonella enterica
GCA_008111065.2	Salmonella enterica subsp. enterica serovar Infantis	Salmonella enterica subsp. enterica	Salmonella enterica subsp. enterica	Salmonella enterica
GCA_008124065.1	Salmonella enterica subsp. enterica serovar Heidelberg	Salmonella enterica subsp. enterica	Salmonella enterica subsp. enterica	Salmonella enterica
GCA_008244785.1	Salmonella enterica subsp. enterica serovar Typhimurium str. 14028S	Salmonella enterica subsp. enterica	Salmonella enterica subsp. enterica	Salmonella enterica
GCA_008244805.1	Salmonella enterica subsp. enterica serovar Typhimurium str. 14028S	Salmonella enterica subsp. enterica	Salmonella enterica subsp. enterica	Salmonella enterica
GCA_008244825.1	Salmonella enterica subsp. enterica serovar Typhimurium str. 14028S	Salmonella enterica subsp. enterica	Salmonella enterica subsp. enterica	Salmonella enterica
GCA_008244845.1	Salmonella enterica subsp. enterica serovar Typhimurium str. 14028S	Salmonella enterica subsp. enterica	Salmonella enterica subsp. enterica	Salmonella enterica
GCA_008313815.1	Salmonella enterica subsp. enterica serovar Enteritidis	Salmonella enterica subsp. enterica	Salmonella enterica subsp. enterica	Salmonella enterica
GCA_008330205.1	Salmonella enterica subsp. enterica serovar Indiana	Salmonella enterica subsp. enterica	Salmonella enterica subsp. enterica	Salmonella enterica
GCA_008386295.1	Salmonella enterica	Salmonella enterica subsp. enterica	Salmonella enterica subsp. enterica	Salmonella enterica
GCA_008457375.2	Salmonella enterica subsp. enterica serovar Infantis	Salmonella enterica subsp. enterica	Salmonella enterica subsp. enterica	Salmonella enterica
GCA_008457465.2	Salmonella enterica subsp. enterica serovar Infantis	Salmonella enterica subsp. enterica	Salmonella enterica subsp. enterica	Salmonella enterica
GCA_008504465.2	Salmonella enterica subsp. enterica serovar Infantis	Salmonella enterica subsp. enterica	Salmonella enterica subsp. enterica	Salmonella enterica
GCA_008504985.2	Salmonella enterica subsp. enterica serovar Infantis	Salmonella enterica subsp. enterica	Salmonella enterica subsp. enterica	Salmonella enterica
GCA_008505445.2	Salmonella enterica subsp. enterica serovar Infantis	Salmonella enterica subsp. enterica	Salmonella enterica subsp. enterica	Salmonella enterica
GCA_008505585.2	Salmonella enterica subsp. enterica serovar Infantis	Salmonella enterica subsp. enterica	Salmonella enterica subsp. enterica	Salmonella enterica
GCA_008505865.2	Salmonella enterica subsp. enterica serovar Infantis	Salmonella enterica subsp. enterica	Salmonella enterica subsp. enterica	Salmonella enterica
GCA_008539015.2	Salmonella enterica subsp. enterica serovar Infantis	Salmonella enterica subsp. enterica	Salmonella enterica subsp. enterica	Salmonella enterica
GCA_008705215.1	Salmonella enterica subsp. enterica serovar Typhi	Salmonella enterica subsp. enterica	Salmonella enterica subsp. enterica	Salmonella enterica
GCA_008727535.1	Salmonella enterica subsp. enterica serovar Concord	Salmonella enterica subsp. enterica	Salmonella enterica subsp. enterica	Salmonella enterica
GCA_008727555.1	Salmonella enterica subsp. enterica serovar Corvallis	Salmonella enterica subsp. enterica	Salmonella enterica subsp. enterica	Salmonella enterica
GCA_008727575.1	Salmonella enterica subsp. enterica serovar Senftenberg	Salmonella enterica subsp. enterica	Salmonella enterica subsp. enterica	Salmonella enterica
GCA_008727595.1	Salmonella enterica subsp. enterica serovar Heidelberg	Salmonella enterica subsp. enterica	Salmonella enterica subsp. enterica	Salmonella enterica
GCA_008727615.1	Salmonella enterica subsp. enterica serovar Stanley	Salmonella enterica subsp. enterica	Salmonella enterica subsp. enterica	Salmonella enterica
GCA_008727635.1	Salmonella enterica subsp. enterica serovar Cubana	Salmonella enterica subsp. enterica	Salmonella enterica subsp. enterica	Salmonella enterica
GCA_008727655.1	Salmonella enterica subsp. enterica serovar Albert	Salmonella enterica subsp. enterica	Salmonella enterica subsp. enterica	Salmonella enterica
GCA_008728495.1	Salmonella enterica	Salmonella enterica subsp. enterica	Salmonella enterica subsp. enterica	Salmonella enterica
GCA_008750115.2	Salmonella enterica subsp. enterica serovar Infantis	Salmonella enterica subsp. enterica	Salmonella enterica subsp. enterica	Salmonella enterica
GCA_008757635.2	Salmonella enterica subsp. enterica serovar Infantis	Salmonella enterica subsp. enterica	Salmonella enterica subsp. enterica	Salmonella enterica
GCA_008757795.2	Salmonella enterica subsp. enterica serovar Infantis	Salmonella enterica subsp. enterica	Salmonella enterica subsp. enterica	Salmonella enterica
GCA_008759235.2	Salmonella enterica subsp. enterica serovar Infantis	Salmonella enterica subsp. enterica	Salmonella enterica subsp. enterica	Salmonella enterica
GCA_008759735.2	Salmonella enterica subsp. enterica serovar Infantis	Salmonella enterica subsp. enterica	Salmonella enterica subsp. enterica	Salmonella enterica
GCA_008761195.2	Salmonella enterica subsp. enterica serovar Infantis	Salmonella enterica subsp. enterica	Salmonella enterica subsp. enterica	Salmonella enterica
GCA_008807355.1	Salmonella enterica subsp. enterica	Salmonella enterica subsp. enterica	Salmonella enterica subsp. enterica	Salmonella enterica
GCA_008857885.2	Salmonella enterica	Salmonella enterica subsp. enterica	Salmonella enterica subsp. enterica	Salmonella enterica
GCA_008917945.2	Salmonella enterica subsp. enterica serovar Albany	Salmonella enterica subsp. enterica	Salmonella enterica subsp. enterica	Salmonella enterica
GCA_008931225.1	Salmonella enterica	Salmonella enterica subsp. enterica	Salmonella enterica subsp. enterica	Salmonella enterica
GCA_008931245.1	Salmonella enterica	Salmonella enterica subsp. enterica	Salmonella enterica subsp. enterica	Salmonella enterica
GCA_009017295.1	Salmonella enterica subsp. enterica serovar 1,4,[5],12:i:-	Salmonella enterica subsp. enterica	Salmonella enterica subsp. enterica	Salmonella enterica
GCA_009017315.1	Salmonella enterica subsp. enterica serovar 1,4,[5],12:i:-	Salmonella enterica subsp. enterica	Salmonella enterica subsp. enterica	Salmonella enterica
GCA_009017335.1	Salmonella enterica subsp. enterica serovar 1,4,[5],12:i:-	Salmonella enterica subsp. enterica	Salmonella enterica subsp. enterica	Salmonella enterica
GCA_009184685.1	Salmonella enterica subsp. enterica serovar Muenster	Salmonella enterica subsp. enterica	Salmonella enterica subsp. enterica	Salmonella enterica
GCA_009388185.1	Salmonella enterica subsp. enterica serovar Schwarzengrund	Salmonella enterica subsp. enterica	Salmonella enterica subsp. enterica	Salmonella enterica
GCA_009497835.1	Salmonella enterica subsp. enterica serovar Typhimurium	Salmonella enterica subsp. enterica	Salmonella enterica subsp. enterica	Salmonella enterica
GCA_009497855.1	Salmonella enterica subsp. enterica serovar Typhimurium	Salmonella enterica subsp. enterica	Salmonella enterica subsp. enterica	Salmonella enterica
GCA_009525455.2	Salmonella enterica subsp. enterica serovar Infantis	Salmonella enterica subsp. enterica	Salmonella enterica subsp. enterica	Salmonella enterica
GCA_009584525.2	Salmonella enterica subsp. enterica serovar Infantis	Salmonella enterica subsp. enterica	Salmonella enterica subsp. enterica	Salmonella enterica
GCA_009584725.2	Salmonella enterica subsp. enterica serovar Infantis	Salmonella enterica subsp. enterica	Salmonella enterica subsp. enterica	Salmonella enterica
GCA_009648715.1	Salmonella enterica subsp. enterica serovar Bareilly str. CFSAN000189	Salmonella enterica subsp. enterica	Salmonella enterica subsp. enterica	Salmonella enterica
GCA_009648735.1	Salmonella enterica subsp. enterica serovar Bareilly str. CFSAN000752	Salmonella enterica subsp. enterica	Salmonella enterica subsp. enterica	Salmonella enterica
GCA_009648755.1	Salmonella enterica subsp. enterica serovar Bareilly str. CFSAN000669	Salmonella enterica subsp. enterica	Salmonella enterica subsp. enterica	Salmonella enterica
GCA_009648835.1	Salmonella enterica subsp. enterica serovar Bareilly str. CFSAN000661	Salmonella enterica subsp. enterica	Salmonella enterica subsp. enterica	Salmonella enterica
GCA_009650055.1	Salmonella enterica subsp. enterica serovar Hvittingfoss	Salmonella enterica subsp. enterica	Salmonella enterica subsp. enterica	Salmonella enterica
GCA_009650355.1	Salmonella enterica subsp. enterica serovar Muenchen	Salmonella enterica subsp. enterica	Salmonella enterica subsp. enterica	Salmonella enterica
GCA_009664555.1	Salmonella enterica subsp. enterica serovar Virchow	Salmonella enterica subsp. enterica	Salmonella enterica subsp. enterica	Salmonella enterica
GCA_009664575.1	Salmonella enterica subsp. enterica serovar Typhimurium	Salmonella enterica subsp. enterica	Salmonella enterica subsp. enterica	Salmonella enterica
GCA_009664595.1	Salmonella enterica subsp. enterica serovar Typhimurium	Salmonella enterica subsp. enterica	Salmonella enterica subsp. enterica	Salmonella enterica
GCA_009664615.1	Salmonella enterica subsp. enterica serovar Birkenhead	Salmonella enterica subsp. enterica	Salmonella enterica subsp. enterica	Salmonella enterica
GCA_009664655.1	Salmonella enterica subsp. enterica serovar Saintpaul	Salmonella enterica subsp. enterica	Salmonella enterica subsp. enterica	Salmonella enterica
GCA_009664795.1	Salmonella enterica subsp. enterica serovar Enteritidis	Salmonella enterica subsp. enterica	Salmonella enterica subsp. enterica	Salmonella enterica
GCA_009664895.1	Salmonella enterica subsp. enterica serovar Enteritidis	Salmonella enterica subsp. enterica	Salmonella enterica subsp. enterica	Salmonella enterica
GCA_009667745.1	Salmonella enterica subsp. enterica serovar Blockley	Salmonella enterica subsp. enterica	Salmonella enterica subsp. enterica	Salmonella enterica
GCA_009667765.1	Salmonella enterica subsp. enterica serovar Kentucky	Salmonella enterica subsp. enterica	Salmonella enterica subsp. enterica	Salmonella enterica
GCA_009667835.1	Salmonella enterica subsp. enterica serovar Kentucky	Salmonella enterica subsp. enterica	Salmonella enterica subsp. enterica	Salmonella enterica
GCA_009667855.1	Salmonella enterica subsp. enterica serovar Bareilly str. CFSAN000189	Salmonella enterica subsp. enterica	Salmonella enterica subsp. enterica	Salmonella enterica
GCA_009728795.1	Salmonella enterica subsp. enterica	Salmonella enterica subsp. enterica	Salmonella enterica subsp. enterica	Salmonella enterica
GCA_009728875.2	Salmonella enterica subsp. enterica	Salmonella enterica subsp. enterica	Salmonella enterica subsp. enterica	Salmonella enterica
GCA_009728895.2	Salmonella enterica subsp. enterica	Salmonella enterica subsp. enterica	Salmonella enterica subsp. enterica	Salmonella enterica
GCA_009729895.1	Salmonella enterica	Salmonella enterica subsp. enterica	Salmonella enterica subsp. enterica	Salmonella enterica
GCA_009729915.1	Salmonella enterica	Salmonella enterica subsp. enterica	Salmonella enterica subsp. enterica	Salmonella enterica
GCA_009729935.1	Salmonella enterica	Salmonella enterica subsp. enterica	Salmonella enterica subsp. enterica	Salmonella enterica
GCA_009729955.1	Salmonella enterica	Salmonella enterica subsp. enterica	Salmonella enterica subsp. enterica	Salmonella enterica
GCA_009729975.1	Salmonella enterica	Salmonella enterica subsp. enterica	Salmonella enterica subsp. enterica	Salmonella enterica
GCA_009730015.1	Salmonella enterica	Salmonella enterica subsp. enterica	Salmonella enterica subsp. enterica	Salmonella enterica
GCA_009734305.1	Salmonella enterica	Salmonella enterica subsp. enterica	Salmonella enterica subsp. enterica	Salmonella enterica
GCA_009756455.1	Salmonella enterica subsp. enterica serovar 4,[5],12:i:-	Salmonella enterica subsp. enterica	Salmonella enterica subsp. enterica	Salmonella enterica
GCA_009756475.1	Salmonella enterica subsp. enterica serovar 4,[5],12:i:-	Salmonella enterica subsp. enterica	Salmonella enterica subsp. enterica	Salmonella enterica
GCA_009756515.1	Salmonella enterica subsp. enterica serovar 4,[5],12:i:-	Salmonella enterica subsp. enterica	Salmonella enterica subsp. enterica	Salmonella enterica
GCA_009756585.1	Salmonella enterica subsp. enterica serovar 4,[5],12:i:-	Salmonella enterica subsp. enterica	Salmonella enterica subsp. enterica	Salmonella enterica
GCA_009756605.1	Salmonella enterica subsp. enterica serovar 4,[5],12:i:-	Salmonella enterica subsp. enterica	Salmonella enterica subsp. enterica	Salmonella enterica
GCA_009806735.1	Salmonella enterica subsp. enterica	Salmonella enterica subsp. enterica	Salmonella enterica subsp. enterica	Salmonella enterica
GCA_009857075.1	Salmonella enterica subsp. enterica serovar Typhimurium	Salmonella enterica subsp. enterica	Salmonella enterica subsp. enterica	Salmonella enterica
GCA_009884355.1	Salmonella enterica subsp. enterica serovar Enteritidis	Salmonella enterica subsp. enterica	Salmonella enterica subsp. enterica	Salmonella enterica
GCA_009884375.1	Salmonella enterica subsp. enterica serovar Typhimurium	Salmonella enterica subsp. enterica	Salmonella enterica subsp. enterica	Salmonella enterica
GCA_010004265.2	Salmonella enterica subsp. enterica serovar Infantis	Salmonella enterica subsp. enterica	Salmonella enterica subsp. enterica	Salmonella enterica
GCA_010934915.2	Salmonella enterica subsp. enterica serovar Infantis	Salmonella enterica subsp. enterica	Salmonella enterica subsp. enterica	Salmonella enterica
GCA_011057955.1	Salmonella enterica subsp. enterica serovar Rissen	Salmonella enterica subsp. enterica	Salmonella enterica subsp. enterica	Salmonella enterica
GCA_011182555.2	Salmonella enterica subsp. enterica serovar Infantis	Salmonella enterica subsp. enterica	Salmonella enterica subsp. enterica	Salmonella enterica
GCA_011301315.1	Salmonella enterica subsp. enterica serovar Adjame	Salmonella enterica subsp. enterica	Salmonella enterica subsp. enterica	Salmonella enterica
GCA_011301495.1	Salmonella enterica subsp. enterica serovar Adjame	Salmonella enterica subsp. enterica	Salmonella enterica subsp. enterica	Salmonella enterica
GCA_011301835.1	Salmonella enterica subsp. enterica serovar Adjame	Salmonella enterica subsp. enterica	Salmonella enterica subsp. enterica	Salmonella enterica
GCA_011302195.1	Salmonella enterica subsp. enterica serovar Adjame	Salmonella enterica subsp. enterica	Salmonella enterica subsp. enterica	Salmonella enterica
GCA_011302375.1	Salmonella enterica subsp. enterica serovar Adjame	Salmonella enterica subsp. enterica	Salmonella enterica subsp. enterica	Salmonella enterica
GCA_011302735.1	Salmonella enterica subsp. enterica serovar Adjame	Salmonella enterica subsp. enterica	Salmonella enterica subsp. enterica	Salmonella enterica
GCA_011303155.1	Salmonella enterica subsp. enterica serovar Adjame	Salmonella enterica subsp. enterica	Salmonella enterica subsp. enterica	Salmonella enterica
GCA_011303355.1	Salmonella enterica subsp. enterica serovar Adjame	Salmonella enterica subsp. enterica	Salmonella enterica subsp. enterica	Salmonella enterica
GCA_011304815.1	Salmonella enterica subsp. enterica serovar Typhimurium	Salmonella enterica subsp. enterica	Salmonella enterica subsp. enterica	Salmonella enterica
GCA_011311395.2	Salmonella enterica subsp. enterica serovar Infantis	Salmonella enterica subsp. enterica	Salmonella enterica subsp. enterica	Salmonella enterica
GCA_011388155.1	Salmonella enterica subsp. enterica serovar Adjame	Salmonella enterica subsp. enterica	Salmonella enterica subsp. enterica	Salmonella enterica
GCA_011388175.1	Salmonella enterica subsp. enterica serovar Adjame	Salmonella enterica subsp. enterica	Salmonella enterica subsp. enterica	Salmonella enterica
GCA_011388235.1	Salmonella enterica	Salmonella enterica subsp. enterica	Salmonella enterica subsp. enterica	Salmonella enterica
GCA_011465535.1	Salmonella enterica subsp. enterica serovar Anatum	Salmonella enterica subsp. enterica	Salmonella enterica subsp. enterica	Salmonella enterica
GCA_011465695.1	Salmonella enterica subsp. enterica serovar Anatum	Salmonella enterica subsp. enterica	Salmonella enterica subsp. enterica	Salmonella enterica
GCA_011465815.1	Salmonella enterica subsp. enterica serovar Anatum	Salmonella enterica subsp. enterica	Salmonella enterica subsp. enterica	Salmonella enterica
GCA_011465945.1	Salmonella enterica subsp. enterica serovar Anatum	Salmonella enterica subsp. enterica	Salmonella enterica subsp. enterica	Salmonella enterica
GCA_011466075.1	Salmonella enterica subsp. enterica serovar Anatum	Salmonella enterica subsp. enterica	Salmonella enterica subsp. enterica	Salmonella enterica
GCA_011466275.1	Salmonella enterica subsp. enterica serovar Anatum	Salmonella enterica subsp. enterica	Salmonella enterica subsp. enterica	Salmonella enterica
GCA_011466455.1	Salmonella enterica subsp. enterica serovar Anatum	Salmonella enterica subsp. enterica	Salmonella enterica subsp. enterica	Salmonella enterica
GCA_011466595.1	Salmonella enterica subsp. enterica serovar Anatum	Salmonella enterica subsp. enterica	Salmonella enterica subsp. enterica	Salmonella enterica
GCA_011466775.1	Salmonella enterica subsp. enterica serovar Anatum	Salmonella enterica subsp. enterica	Salmonella enterica subsp. enterica	Salmonella enterica
GCA_011466815.1	Salmonella enterica subsp. enterica serovar Anatum	Salmonella enterica subsp. enterica	Salmonella enterica subsp. enterica	Salmonella enterica
GCA_012049605.1	Salmonella enterica subsp. enterica serovar Typhimurium	Salmonella enterica subsp. enterica	Salmonella enterica subsp. enterica	Salmonella enterica
GCA_012049805.1	Salmonella enterica subsp. enterica serovar Enteritidis	Salmonella enterica subsp. enterica	Salmonella enterica subsp. enterica	Salmonella enterica
GCA_012050025.1	Salmonella enterica subsp. enterica serovar Typhimurium	Salmonella enterica subsp. enterica	Salmonella enterica subsp. enterica	Salmonella enterica
GCA_012050205.1	Salmonella enterica subsp. enterica serovar Enteritidis	Salmonella enterica subsp. enterica	Salmonella enterica subsp. enterica	Salmonella enterica
GCA_012050385.1	Salmonella enterica subsp. enterica serovar Enteritidis	Salmonella enterica subsp. enterica	Salmonella enterica subsp. enterica	Salmonella enterica
GCA_012050525.1	Salmonella enterica subsp. enterica serovar Enteritidis	Salmonella enterica subsp. enterica	Salmonella enterica subsp. enterica	Salmonella enterica
GCA_012050905.1	Salmonella enterica subsp. enterica serovar Enteritidis	Salmonella enterica subsp. enterica	Salmonella enterica subsp. enterica	Salmonella enterica
GCA_012051085.1	Salmonella enterica subsp. enterica serovar Typhimurium	Salmonella enterica subsp. enterica	Salmonella enterica subsp. enterica	Salmonella enterica
GCA_012051245.1	Salmonella enterica subsp. enterica serovar Typhimurium	Salmonella enterica subsp. enterica	Salmonella enterica subsp. enterica	Salmonella enterica
GCA_012051385.1	Salmonella enterica subsp. enterica serovar Typhimurium	Salmonella enterica subsp. enterica	Salmonella enterica subsp. enterica	Salmonella enterica
GCA_012051625.1	Salmonella enterica subsp. enterica serovar Typhimurium	Salmonella enterica subsp. enterica	Salmonella enterica subsp. enterica	Salmonella enterica
GCA_012051825.1	Salmonella enterica subsp. enterica serovar Typhimurium	Salmonella enterica subsp. enterica	Salmonella enterica subsp. enterica	Salmonella enterica
GCA_012052085.1	Salmonella enterica subsp. enterica serovar Indiana	Salmonella enterica subsp. enterica	Salmonella enterica subsp. enterica	Salmonella enterica
GCA_012052445.1	Salmonella enterica subsp. enterica serovar Indiana	Salmonella enterica subsp. enterica	Salmonella enterica subsp. enterica	Salmonella enterica
GCA_012052605.1	Salmonella enterica subsp. enterica serovar Indiana	Salmonella enterica subsp. enterica	Salmonella enterica subsp. enterica	Salmonella enterica
GCA_012052805.1	Salmonella enterica subsp. enterica serovar Indiana	Salmonella enterica subsp. enterica	Salmonella enterica subsp. enterica	Salmonella enterica
GCA_012052965.1	Salmonella enterica subsp. enterica serovar Indiana	Salmonella enterica subsp. enterica	Salmonella enterica subsp. enterica	Salmonella enterica
GCA_012053145.1	Salmonella enterica subsp. enterica serovar Indiana	Salmonella enterica subsp. enterica	Salmonella enterica subsp. enterica	Salmonella enterica
GCA_012053325.1	Salmonella enterica subsp. enterica serovar Indiana	Salmonella enterica subsp. enterica	Salmonella enterica subsp. enterica	Salmonella enterica
GCA_012053525.1	Salmonella enterica subsp. enterica serovar Indiana	Salmonella enterica subsp. enterica	Salmonella enterica subsp. enterica	Salmonella enterica
GCA_012053725.1	Salmonella enterica subsp. enterica serovar Indiana	Salmonella enterica subsp. enterica	Salmonella enterica subsp. enterica	Salmonella enterica
GCA_012053905.1	Salmonella enterica subsp. enterica serovar Indiana	Salmonella enterica subsp. enterica	Salmonella enterica subsp. enterica	Salmonella enterica
GCA_012054045.1	Salmonella enterica subsp. enterica serovar Indiana	Salmonella enterica subsp. enterica	Salmonella enterica subsp. enterica	Salmonella enterica
GCA_012169275.1	Salmonella enterica subsp. enterica serovar Agona	Salmonella enterica subsp. enterica	Salmonella enterica subsp. enterica	Salmonella enterica
GCA_012530215.1	Salmonella enterica subsp. enterica serovar Typhimurium	Salmonella enterica subsp. enterica	Salmonella enterica subsp. enterica	Salmonella enterica
GCA_012530335.1	Salmonella enterica subsp. enterica serovar Typhimurium	Salmonella enterica subsp. enterica	Salmonella enterica subsp. enterica	Salmonella enterica
GCA_012558165.1	Salmonella enterica	Salmonella enterica subsp. enterica	Salmonella enterica subsp. enterica	Salmonella enterica
GCA_012935235.1	Salmonella enterica subsp. enterica serovar Schwarzengrund	Salmonella enterica subsp. enterica	Salmonella enterica subsp. enterica	Salmonella enterica
GCA_012935255.1	Salmonella enterica subsp. enterica serovar Schwarzengrund	Salmonella enterica subsp. enterica	Salmonella enterica subsp. enterica	Salmonella enterica
GCA_012935275.1	Salmonella enterica subsp. enterica serovar Saintpaul	Salmonella enterica subsp. enterica	Salmonella enterica subsp. enterica	Salmonella enterica
GCA_012957145.2	Salmonella enterica subsp. enterica serovar Westhampton	Salmonella enterica subsp. enterica	Salmonella enterica subsp. enterica	Salmonella enterica
GCA_012957185.2	Salmonella enterica subsp. enterica serovar Othmarschen	Salmonella enterica subsp. enterica	Salmonella enterica subsp. enterica	Salmonella enterica
GCA_012957725.2	Salmonella enterica subsp. enterica serovar Albany	Salmonella enterica subsp. enterica	Salmonella enterica subsp. enterica	Salmonella enterica
GCA_012957765.2	Salmonella enterica subsp. enterica serovar Infantis	Salmonella enterica subsp. enterica	Salmonella enterica subsp. enterica	Salmonella enterica
GCA_012970745.1	Salmonella enterica subsp. enterica	Salmonella enterica subsp. enterica	Salmonella enterica subsp. enterica	Salmonella enterica
GCA_013114875.1	Salmonella enterica subsp. enterica serovar Infantis	Salmonella enterica subsp. enterica	Salmonella enterica subsp. enterica	Salmonella enterica
GCA_013114975.1	Salmonella sp. SCFS4	Salmonella enterica subsp. enterica	Salmonella enterica subsp. enterica	Salmonella enterica
GCA_013206965.1	Salmonella enterica subsp. enterica serovar Typhimurium	Salmonella enterica subsp. enterica	Salmonella enterica subsp. enterica	Salmonella enterica
GCA_013207105.1	Salmonella enterica subsp. enterica serovar Typhimurium	Salmonella enterica subsp. enterica	Salmonella enterica subsp. enterica	Salmonella enterica
GCA_013344545.1	Salmonella enterica	Salmonella enterica subsp. enterica	Salmonella enterica subsp. enterica	Salmonella enterica
GCA_013358425.1	Salmonella enterica subsp. enterica serovar Adjame	Salmonella enterica subsp. enterica	Salmonella enterica subsp. enterica	Salmonella enterica
GCA_013376935.1	Salmonella enterica subsp. enterica serovar Newport	Salmonella enterica subsp. enterica	Salmonella enterica subsp. enterica	Salmonella enterica
GCA_013376955.1	Salmonella enterica subsp. enterica serovar Kentucky	Salmonella enterica subsp. enterica	Salmonella enterica subsp. enterica	Salmonella enterica
GCA_013377315.1	Salmonella enterica subsp. enterica serovar Infantis	Salmonella enterica subsp. enterica	Salmonella enterica subsp. enterica	Salmonella enterica
GCA_013377335.1	Salmonella enterica subsp. enterica serovar Infantis	Salmonella enterica subsp. enterica	Salmonella enterica subsp. enterica	Salmonella enterica
GCA_013377355.1	Salmonella enterica subsp. enterica serovar Infantis	Salmonella enterica subsp. enterica	Salmonella enterica subsp. enterica	Salmonella enterica
GCA_013415925.1	Salmonella enterica	Salmonella enterica subsp. enterica	Salmonella enterica subsp. enterica	Salmonella enterica
GCA_013416235.1	Salmonella enterica subsp. enterica serovar Typhimurium	Salmonella enterica subsp. enterica	Salmonella enterica subsp. enterica	Salmonella enterica
GCA_014217955.1	Salmonella enterica subsp. enterica serovar Indiana	Salmonella enterica subsp. enterica	Salmonella enterica subsp. enterica	Salmonella enterica
GCA_014218055.1	Salmonella enterica	Salmonella enterica subsp. enterica	Salmonella enterica subsp. enterica	Salmonella enterica
GCA_014250335.1	Salmonella enterica subsp. enterica serovar Typhimurium	Salmonella enterica subsp. enterica	Salmonella enterica subsp. enterica	Salmonella enterica
GCA_014250355.1	Salmonella enterica subsp. enterica serovar Typhimurium	Salmonella enterica subsp. enterica	Salmonella enterica subsp. enterica	Salmonella enterica
GCA_014334155.1	Salmonella enterica subsp. enterica serovar Typhimurium	Salmonella enterica subsp. enterica	Salmonella enterica subsp. enterica	Salmonella enterica
GCA_014334175.1	Salmonella enterica	Salmonella enterica subsp. enterica	Salmonella enterica subsp. enterica	Salmonella enterica
GCA_014334195.1	Salmonella enterica	Salmonella enterica subsp. enterica	Salmonella enterica subsp. enterica	Salmonella enterica
GCA_014334215.1	Salmonella enterica	Salmonella enterica subsp. enterica	Salmonella enterica subsp. enterica	Salmonella enterica
GCA_014334235.1	Salmonella enterica	Salmonella enterica subsp. enterica	Salmonella enterica subsp. enterica	Salmonella enterica
GCA_014334255.1	Salmonella enterica	Salmonella enterica subsp. enterica	Salmonella enterica subsp. enterica	Salmonella enterica
GCA_014394985.2	Salmonella enterica subsp. enterica serovar Albany	Salmonella enterica subsp. enterica	Salmonella enterica subsp. enterica	Salmonella enterica
GCA_014521465.1	Salmonella enterica	Salmonella enterica subsp. enterica	Salmonella enterica subsp. enterica	Salmonella enterica
GCA_014524585.1	Salmonella enterica subsp. enterica serovar London	Salmonella enterica subsp. enterica	Salmonella enterica subsp. enterica	Salmonella enterica
GCA_014524605.1	Salmonella enterica subsp. enterica serovar London	Salmonella enterica subsp. enterica	Salmonella enterica subsp. enterica	Salmonella enterica
GCA_014805785.2	Salmonella enterica subsp. enterica serovar Albany	Salmonella enterica subsp. enterica	Salmonella enterica subsp. enterica	Salmonella enterica
GCA_014840915.2	Salmonella enterica subsp. enterica serovar Albany	Salmonella enterica subsp. enterica	Salmonella enterica subsp. enterica	Salmonella enterica
GCA_014854835.1	Salmonella enterica subsp. enterica serovar Kottbus	Salmonella enterica subsp. enterica	Salmonella enterica subsp. enterica	Salmonella enterica
GCA_014858545.1	Salmonella enterica subsp. enterica serovar Goldcoast	Salmonella enterica subsp. enterica	Salmonella enterica subsp. enterica	Salmonella enterica
GCA_014858565.1	Salmonella enterica subsp. enterica serovar Goldcoast	Salmonella enterica subsp. enterica	Salmonella enterica subsp. enterica	Salmonella enterica
GCA_015052745.1	Salmonella enterica subsp. enterica serovar Typhimurium	Salmonella enterica subsp. enterica	Salmonella enterica subsp. enterica	Salmonella enterica
GCA_015052765.1	Salmonella enterica subsp. enterica serovar Typhimurium	Salmonella enterica subsp. enterica	Salmonella enterica subsp. enterica	Salmonella enterica
GCA_015052785.1	Salmonella enterica subsp. enterica serovar Typhimurium	Salmonella enterica subsp. enterica	Salmonella enterica subsp. enterica	Salmonella enterica
GCA_015052805.1	Salmonella enterica subsp. enterica serovar Typhimurium	Salmonella enterica subsp. enterica	Salmonella enterica subsp. enterica	Salmonella enterica
GCA_015052825.1	Salmonella enterica subsp. enterica serovar Typhimurium	Salmonella enterica subsp. enterica	Salmonella enterica subsp. enterica	Salmonella enterica
GCA_015074885.1	Salmonella enterica subsp. enterica serovar Enteritidis	Salmonella enterica subsp. enterica	Salmonella enterica subsp. enterica	Salmonella enterica
GCA_015074905.1	Salmonella enterica subsp. enterica serovar Typhimurium	Salmonella enterica subsp. enterica	Salmonella enterica subsp. enterica	Salmonella enterica
GCA_015159575.1	Salmonella enterica subsp. enterica serovar Albany	Salmonella enterica subsp. enterica	Salmonella enterica subsp. enterica	Salmonella enterica
GCA_015223545.3	Salmonella enterica subsp. enterica serovar Bareilly	Salmonella enterica subsp. enterica	Salmonella enterica subsp. enterica	Salmonella enterica
GCA_015240635.1	Salmonella enterica subsp. enterica serovar Enteritidis	Salmonella enterica subsp. enterica	Salmonella enterica subsp. enterica	Salmonella enterica
GCA_015240855.1	Salmonella enterica subsp. enterica serovar Enteritidis	Salmonella enterica subsp. enterica	Salmonella enterica subsp. enterica	Salmonella enterica
GCA_015240995.1	Salmonella enterica subsp. enterica serovar Enteritidis	Salmonella enterica subsp. enterica	Salmonella enterica subsp. enterica	Salmonella enterica
GCA_015242875.1	Salmonella enterica subsp. enterica serovar Dublin	Salmonella enterica subsp. enterica	Salmonella enterica subsp. enterica	Salmonella enterica
GCA_015243055.1	Salmonella enterica subsp. enterica serovar Dublin	Salmonella enterica subsp. enterica	Salmonella enterica subsp. enterica	Salmonella enterica
GCA_015246635.2	Salmonella enterica	Salmonella enterica subsp. enterica	Salmonella enterica subsp. enterica	Salmonella enterica
GCA_015246835.2	Salmonella enterica	Salmonella enterica subsp. enterica	Salmonella enterica subsp. enterica	Salmonella enterica
GCA_015247435.2	Salmonella enterica	Salmonella enterica subsp. enterica	Salmonella enterica subsp. enterica	Salmonella enterica
GCA_015247655.2	Salmonella enterica	Salmonella enterica subsp. enterica	Salmonella enterica subsp. enterica	Salmonella enterica
GCA_015475615.1	Salmonella enterica subsp. enterica serovar Typhimurium	Salmonella enterica subsp. enterica	Salmonella enterica subsp. enterica	Salmonella enterica
GCA_015534735.1	Salmonella sp. SJTUF14178	Salmonella enterica subsp. enterica	Salmonella enterica subsp. enterica	Salmonella enterica
GCA_015534755.1	Salmonella sp. SJTUF14170	Salmonella enterica subsp. enterica	Salmonella enterica subsp. enterica	Salmonella enterica
GCA_015534775.1	Salmonella sp. SJTUF14154	Salmonella enterica subsp. enterica	Salmonella enterica subsp. enterica	Salmonella enterica
GCA_015534795.1	Salmonella sp. SJTUF14152	Salmonella enterica subsp. enterica	Salmonella enterica subsp. enterica	Salmonella enterica
GCA_015534815.1	Salmonella sp. SJTUF14146	Salmonella enterica subsp. enterica	Salmonella enterica subsp. enterica	Salmonella enterica
GCA_015534835.1	Salmonella sp. SJTUF14076	Salmonella enterica subsp. enterica	Salmonella enterica subsp. enterica	Salmonella enterica
GCA_015565735.1	Salmonella enterica subsp. enterica serovar Typhimurium	Salmonella enterica subsp. enterica	Salmonella enterica subsp. enterica	Salmonella enterica
GCA_015697745.1	Salmonella enterica subsp. enterica serovar Typhimurium	Salmonella enterica subsp. enterica	Salmonella enterica subsp. enterica	Salmonella enterica
GCA_015697765.1	Salmonella enterica subsp. enterica serovar Indiana	Salmonella enterica subsp. enterica	Salmonella enterica subsp. enterica	Salmonella enterica
GCA_015697785.1	Salmonella enterica subsp. enterica serovar Typhimurium	Salmonella enterica subsp. enterica	Salmonella enterica subsp. enterica	Salmonella enterica
GCA_015697805.1	Salmonella enterica subsp. enterica serovar Typhimurium	Salmonella enterica subsp. enterica	Salmonella enterica subsp. enterica	Salmonella enterica
GCA_015697825.1	Salmonella enterica subsp. enterica serovar Typhimurium	Salmonella enterica subsp. enterica	Salmonella enterica subsp. enterica	Salmonella enterica
GCA_015708295.1	Salmonella enterica subsp. enterica serovar Albany	Salmonella enterica subsp. enterica	Salmonella enterica subsp. enterica	Salmonella enterica
GCA_015732575.1	Salmonella enterica subsp. enterica serovar Typhimurium	Salmonella enterica subsp. enterica	Salmonella enterica subsp. enterica	Salmonella enterica
GCA_016025375.1	Salmonella enterica subsp. enterica serovar Albany	Salmonella enterica subsp. enterica	Salmonella enterica subsp. enterica	Salmonella enterica
GCA_016025395.1	Salmonella enterica subsp. enterica serovar Albany	Salmonella enterica subsp. enterica	Salmonella enterica subsp. enterica	Salmonella enterica
GCA_016025415.1	Salmonella enterica subsp. enterica serovar Typhimurium	Salmonella enterica subsp. enterica	Salmonella enterica subsp. enterica	Salmonella enterica
GCA_016025435.1	Salmonella enterica subsp. enterica serovar Albany	Salmonella enterica subsp. enterica	Salmonella enterica subsp. enterica	Salmonella enterica
GCA_016026715.1	Salmonella enterica	Salmonella enterica subsp. enterica	Salmonella enterica subsp. enterica	Salmonella enterica
GCA_016028495.1	Salmonella enterica	Salmonella enterica subsp. enterica	Salmonella enterica subsp. enterica	Salmonella enterica
GCA_016071195.1	Salmonella enterica	Salmonella enterica subsp. enterica	Salmonella enterica subsp. enterica	Salmonella enterica
GCA_016127435.1	Salmonella enterica	Salmonella enterica subsp. enterica	Salmonella enterica subsp. enterica	Salmonella enterica
GCA_016127835.1	Salmonella enterica	Salmonella enterica subsp. enterica	Salmonella enterica subsp. enterica	Salmonella enterica
GCA_016451985.1	Salmonella enterica subsp. enterica serovar Reading	Salmonella enterica subsp. enterica	Salmonella enterica subsp. enterica	Salmonella enterica
GCA_016452005.1	Salmonella enterica subsp. enterica serovar Heidelberg	Salmonella enterica subsp. enterica	Salmonella enterica subsp. enterica	Salmonella enterica
GCA_016452025.1	Salmonella enterica subsp. enterica serovar London	Salmonella enterica subsp. enterica	Salmonella enterica subsp. enterica	Salmonella enterica
GCA_016452045.1	Salmonella enterica subsp. enterica serovar Uganda	Salmonella enterica subsp. enterica	Salmonella enterica subsp. enterica	Salmonella enterica
GCA_016452085.1	Salmonella enterica subsp. enterica serovar Muenster	Salmonella enterica subsp. enterica	Salmonella enterica subsp. enterica	Salmonella enterica
GCA_016452105.1	Salmonella enterica subsp. enterica serovar Senftenberg	Salmonella enterica subsp. enterica	Salmonella enterica subsp. enterica	Salmonella enterica
GCA_016452125.1	Salmonella enterica subsp. enterica serovar Worthington	Salmonella enterica subsp. enterica	Salmonella enterica subsp. enterica	Salmonella enterica
GCA_016452165.1	Salmonella enterica subsp. enterica serovar Typhimurium	Salmonella enterica subsp. enterica	Salmonella enterica subsp. enterica	Salmonella enterica
GCA_016454185.1	Salmonella enterica subsp. enterica serovar Bovismorbificans	Salmonella enterica subsp. enterica	Salmonella enterica subsp. enterica	Salmonella enterica
GCA_016454205.1	Salmonella enterica subsp. enterica serovar Schwarzengrund	Salmonella enterica subsp. enterica	Salmonella enterica subsp. enterica	Salmonella enterica
GCA_016454225.1	Salmonella enterica subsp. enterica serovar Worthington	Salmonella enterica subsp. enterica	Salmonella enterica subsp. enterica	Salmonella enterica
GCA_016454245.1	Salmonella enterica subsp. enterica serovar Agona	Salmonella enterica subsp. enterica	Salmonella enterica subsp. enterica	Salmonella enterica
GCA_016454265.1	Salmonella enterica subsp. enterica serovar Heidelberg	Salmonella enterica subsp. enterica	Salmonella enterica subsp. enterica	Salmonella enterica
GCA_016454285.1	Salmonella enterica subsp. enterica serovar Choleraesuis	Salmonella enterica subsp. enterica	Salmonella enterica subsp. enterica	Salmonella enterica
GCA_016454325.1	Salmonella enterica subsp. enterica serovar Hadar	Salmonella enterica subsp. enterica	Salmonella enterica subsp. enterica	Salmonella enterica
GCA_016454345.1	Salmonella enterica subsp. enterica serovar Newport	Salmonella enterica subsp. enterica	Salmonella enterica subsp. enterica	Salmonella enterica
GCA_016454365.1	Salmonella enterica subsp. enterica serovar Typhimurium	Salmonella enterica subsp. enterica	Salmonella enterica subsp. enterica	Salmonella enterica
GCA_016454385.1	Salmonella enterica subsp. enterica serovar Heidelberg	Salmonella enterica subsp. enterica	Salmonella enterica subsp. enterica	Salmonella enterica
GCA_016454425.1	Salmonella enterica subsp. enterica serovar Senftenberg	Salmonella enterica subsp. enterica	Salmonella enterica subsp. enterica	Salmonella enterica
GCA_016454445.1	Salmonella enterica subsp. enterica serovar Typhimurium	Salmonella enterica subsp. enterica	Salmonella enterica subsp. enterica	Salmonella enterica
GCA_016454465.1	Salmonella enterica subsp. enterica serovar Muenchen	Salmonella enterica subsp. enterica	Salmonella enterica subsp. enterica	Salmonella enterica
GCA_016454485.1	Salmonella enterica subsp. enterica serovar Muenster	Salmonella enterica subsp. enterica	Salmonella enterica subsp. enterica	Salmonella enterica
GCA_016454505.1	Salmonella enterica subsp. enterica serovar Anatum	Salmonella enterica subsp. enterica	Salmonella enterica subsp. enterica	Salmonella enterica
GCA_016454525.1	Salmonella enterica subsp. enterica serovar Uganda	Salmonella enterica subsp. enterica	Salmonella enterica subsp. enterica	Salmonella enterica
GCA_016454545.1	Salmonella enterica subsp. enterica serovar Uganda	Salmonella enterica subsp. enterica	Salmonella enterica subsp. enterica	Salmonella enterica
GCA_016454585.1	Salmonella enterica subsp. enterica serovar Agona	Salmonella enterica subsp. enterica	Salmonella enterica subsp. enterica	Salmonella enterica
GCA_016454605.1	Salmonella enterica subsp. enterica serovar Typhimurium	Salmonella enterica subsp. enterica	Salmonella enterica subsp. enterica	Salmonella enterica
GCA_016454625.1	Salmonella enterica subsp. enterica serovar Havana	Salmonella enterica subsp. enterica	Salmonella enterica subsp. enterica	Salmonella enterica
GCA_016454645.1	Salmonella enterica subsp. enterica serovar Heidelberg	Salmonella enterica subsp. enterica	Salmonella enterica subsp. enterica	Salmonella enterica
GCA_016454665.1	Salmonella enterica subsp. enterica serovar Senftenberg	Salmonella enterica subsp. enterica	Salmonella enterica subsp. enterica	Salmonella enterica
GCA_016454705.1	Salmonella enterica subsp. enterica serovar Muenchen	Salmonella enterica subsp. enterica	Salmonella enterica subsp. enterica	Salmonella enterica
GCA_016454725.1	Salmonella enterica subsp. enterica serovar Uganda	Salmonella enterica subsp. enterica	Salmonella enterica subsp. enterica	Salmonella enterica
GCA_016454765.1	Salmonella enterica subsp. enterica serovar Derby	Salmonella enterica subsp. enterica	Salmonella enterica subsp. enterica	Salmonella enterica
GCA_016455305.1	Salmonella enterica subsp. enterica serovar Derby	Salmonella enterica subsp. enterica	Salmonella enterica subsp. enterica	Salmonella enterica
GCA_016638525.1	Salmonella enterica subsp. enterica	Salmonella enterica subsp. enterica	Salmonella enterica subsp. enterica	Salmonella enterica
GCA_016775605.1	Salmonella enterica	Salmonella enterica subsp. enterica	Salmonella enterica subsp. enterica	Salmonella enterica
GCA_016775625.1	Salmonella enterica subsp. enterica serovar Reading	Salmonella enterica subsp. enterica	Salmonella enterica subsp. enterica	Salmonella enterica
GCA_016775645.1	Salmonella enterica	Salmonella enterica subsp. enterica	Salmonella enterica subsp. enterica	Salmonella enterica
GCA_016775665.1	Salmonella enterica	Salmonella enterica subsp. enterica	Salmonella enterica subsp. enterica	Salmonella enterica
GCA_016839205.1	Salmonella enterica subsp. enterica serovar Bovismorbificans	Salmonella enterica subsp. enterica	Salmonella enterica subsp. enterica	Salmonella enterica
GCA_016864495.1	Salmonella enterica subsp. enterica serovar Typhimurium	Salmonella enterica subsp. enterica	Salmonella enterica subsp. enterica	Salmonella enterica
GCA_016864955.1	Salmonella enterica subsp. enterica serovar Napoli	Salmonella enterica subsp. enterica	Salmonella enterica subsp. enterica	Salmonella enterica
GCA_016889645.1	Salmonella enterica	Salmonella enterica subsp. enterica	Salmonella enterica subsp. enterica	Salmonella enterica
GCA_016952595.1	Salmonella enterica subsp. enterica serovar Typhimurium	Salmonella enterica subsp. enterica	Salmonella enterica subsp. enterica	Salmonella enterica
GCA_017094545.1	Salmonella enterica subsp. enterica serovar Typhimurium	Salmonella enterica subsp. enterica	Salmonella enterica subsp. enterica	Salmonella enterica
GCA_017094565.1	Salmonella enterica subsp. enterica serovar Typhimurium	Salmonella enterica subsp. enterica	Salmonella enterica subsp. enterica	Salmonella enterica
GCA_017094585.1	Salmonella enterica subsp. enterica serovar Typhimurium	Salmonella enterica subsp. enterica	Salmonella enterica subsp. enterica	Salmonella enterica
GCA_017094605.1	Salmonella enterica subsp. enterica serovar Typhimurium	Salmonella enterica subsp. enterica	Salmonella enterica subsp. enterica	Salmonella enterica
GCA_900086565.1	Salmonella enterica subsp. enterica serovar Java	Salmonella enterica subsp. enterica	Salmonella enterica subsp. enterica	Salmonella enterica
GCA_900166885.1	Salmonella enterica subsp. enterica serovar Typhimurium	Salmonella enterica subsp. enterica	Salmonella enterica subsp. enterica	Salmonella enterica
GCA_900184385.1	Salmonella enterica subsp. enterica serovar Typhimurium	Salmonella enterica subsp. enterica	Salmonella enterica subsp. enterica	Salmonella enterica
GCA_900185485.1	Salmonella enterica subsp. enterica serovar Typhi	Salmonella enterica subsp. enterica	Salmonella enterica subsp. enterica	Salmonella enterica
GCA_900205245.1	Salmonella enterica subsp. enterica serovar Typhi	Salmonella enterica subsp. enterica	Salmonella enterica subsp. enterica	Salmonella enterica
GCA_900205255.1	Salmonella enterica subsp. enterica serovar Typhi	Salmonella enterica subsp. enterica	Salmonella enterica subsp. enterica	Salmonella enterica
GCA_900205265.1	Salmonella enterica subsp. enterica serovar Typhi	Salmonella enterica subsp. enterica	Salmonella enterica subsp. enterica	Salmonella enterica
GCA_900205275.1	Salmonella enterica subsp. enterica serovar Typhi	Salmonella enterica subsp. enterica	Salmonella enterica subsp. enterica	Salmonella enterica
GCA_900205295.1	Salmonella enterica subsp. enterica serovar Typhi	Salmonella enterica subsp. enterica	Salmonella enterica subsp. enterica	Salmonella enterica
GCA_900475965.1	Salmonella enterica subsp. enterica serovar Stanley	Salmonella enterica subsp. enterica	Salmonella enterica subsp. enterica	Salmonella enterica
GCA_900477885.1	Salmonella enterica subsp. enterica serovar Aberdeen	Salmonella enterica subsp. enterica	Salmonella enterica subsp. enterica	Salmonella enterica
GCA_900477895.1	Salmonella enterica subsp. enterica serovar Carmel	Salmonella enterica subsp. enterica	Salmonella enterica subsp. enterica	Salmonella enterica
GCA_900477905.1	Salmonella enterica subsp. enterica serovar Sundsvall	Salmonella enterica subsp. enterica	Salmonella enterica subsp. enterica	Salmonella enterica
GCA_900477925.1	Salmonella enterica subsp. enterica serovar Give	Salmonella enterica subsp. enterica	Salmonella enterica subsp. enterica	Salmonella enterica
GCA_900477995.1	Salmonella enterica subsp. enterica serovar Florida	Salmonella enterica subsp. enterica	Salmonella enterica subsp. enterica	Salmonella enterica
GCA_900478065.1	Salmonella enterica subsp. enterica serovar Senftenberg	Salmonella enterica subsp. enterica	Salmonella enterica subsp. enterica	Salmonella enterica
GCA_900478235.1	Salmonella enterica subsp. enterica serovar Infantis	Salmonella enterica subsp. enterica	Salmonella enterica subsp. enterica	Salmonella enterica
GCA_900478345.1	Salmonella enterica subsp. enterica serovar Menston	Salmonella enterica subsp. enterica	Salmonella enterica subsp. enterica	Salmonella enterica
GCA_900478375.1	Salmonella enterica subsp. enterica serovar Thompson	Salmonella enterica subsp. enterica	Salmonella enterica subsp. enterica	Salmonella enterica
GCA_900478385.1	Salmonella enterica subsp. enterica serovar Poona	Salmonella enterica subsp. enterica	Salmonella enterica subsp. enterica	Salmonella enterica
GCA_900478405.1	Salmonella enterica subsp. enterica serovar Heidelberg	Salmonella enterica subsp. enterica	Salmonella enterica subsp. enterica	Salmonella enterica
GCA_900538085.1	Salmonella enterica subsp. enterica serovar Typhimurium str. D23580	Salmonella enterica subsp. enterica	Salmonella enterica subsp. enterica	Salmonella enterica
GCA_900635085.1	Salmonella enterica subsp. enterica serovar Daytona	Salmonella enterica subsp. enterica	Salmonella enterica subsp. enterica	Salmonella enterica
GCA_900635515.1	Salmonella enterica subsp. enterica	Salmonella enterica subsp. enterica	Salmonella enterica subsp. enterica	Salmonella enterica
GCA_900635525.1	Salmonella enterica subsp. enterica	Salmonella enterica subsp. enterica	Salmonella enterica subsp. enterica	Salmonella enterica
GCA_900635565.1	Salmonella enterica subsp. enterica	Salmonella enterica subsp. enterica	Salmonella enterica subsp. enterica	Salmonella enterica
GCA_900635575.1	Salmonella enterica subsp. enterica	Salmonella enterica subsp. enterica	Salmonella enterica subsp. enterica	Salmonella enterica
GCA_900635585.1	Salmonella enterica subsp. enterica	Salmonella enterica subsp. enterica	Salmonella enterica subsp. enterica	Salmonella enterica
GCA_900635605.1	Salmonella enterica subsp. enterica	Salmonella enterica subsp. enterica	Salmonella enterica subsp. enterica	Salmonella enterica
GCA_900635615.1	Salmonella enterica subsp. enterica	Salmonella enterica subsp. enterica	Salmonella enterica subsp. enterica	Salmonella enterica
GCA_900635645.1	Salmonella enterica subsp. enterica	Salmonella enterica subsp. enterica	Salmonella enterica subsp. enterica	Salmonella enterica
GCA_900635695.1	Salmonella enterica subsp. enterica serovar Goldcoast	Salmonella enterica subsp. enterica	Salmonella enterica subsp. enterica	Salmonella enterica
GCA_900635855.1	Salmonella enterica subsp. enterica serovar Havana	Salmonella enterica subsp. enterica	Salmonella enterica subsp. enterica	Salmonella enterica
GCA_900635865.1	Salmonella enterica subsp. enterica	Salmonella enterica subsp. enterica	Salmonella enterica subsp. enterica	Salmonella enterica
GCA_900636155.1	Salmonella enterica subsp. enterica	Salmonella enterica subsp. enterica	Salmonella enterica subsp. enterica	Salmonella enterica
GCA_900636165.1	Salmonella enterica subsp. enterica	Salmonella enterica subsp. enterica	Salmonella enterica subsp. enterica	Salmonella enterica
GCA_901457615.1	Salmonella enterica subsp. enterica serovar Typhi str. Ty2	Salmonella enterica subsp. enterica	Salmonella enterica subsp. enterica	Salmonella enterica
GCA_901457625.1	Salmonella enterica subsp. enterica serovar Typhi str. Ty2	Salmonella enterica subsp. enterica	Salmonella enterica subsp. enterica	Salmonella enterica
GCA_902825515.1	Salmonella enterica subsp. enterica serovar Typhimurium	Salmonella enterica subsp. enterica	Salmonella enterica subsp. enterica	Salmonella enterica
GCA_902825525.1	Salmonella enterica subsp. enterica serovar Typhimurium	Salmonella enterica subsp. enterica	Salmonella enterica subsp. enterica	Salmonella enterica
GCA_903989485.1	Salmonella enterica subsp. enterica serovar Typhimurium	Salmonella enterica subsp. enterica	Salmonella enterica subsp. enterica	Salmonella enterica
GCA_903992995.2	Salmonella enterica subsp. enterica serovar Typhimurium	Salmonella enterica subsp. enterica	Salmonella enterica subsp. enterica	Salmonella enterica
GCA_904129595.1	Salmonella enterica subsp. enterica serovar Typhimurium	Salmonella enterica subsp. enterica	Salmonella enterica subsp. enterica	Salmonella enterica
GCA_009671145.1	Salmonella sp. HNK130	Escherichia coli	Escherichia coli	Escherichia flexneri
GCA_009913455.1	Salmonella sp. S13	Escherichia coli	Escherichia coli	Escherichia flexneri
GCA_024224615.1	Atlantibacter subterranea	Atlantibacter subterranea	Atlantibacter subterranea	Atlantibacter subterranea
